# Supplementary material for: Multi-Omics Analyses Unravel Metabolic and Transcriptional Differences in Tender Shoots from Two Sechium edule Varieties
Source: Curr Issues Mol Biol. 2023 Nov 13;45(11):9060–75. doi: 10.3390/cimb45110568 (PMC10670898; doi:10.3390/cimb45110568)
Supplement: Supplementary file 1 [file cimb-45-00568-s001.zip]

Archive with 10 entries (10 files):
- FigureS1.tif
- FigureS2.tif
- FigureS3.tif
- TableS1.xlsx
- TableS2 .xlsx
- TableS3.xlsx
- TableS4.xlsx
- TableS5.xlsx
- TableS6.xlsx
- TableS7.xlsx
