# Supplementary material for: Multi-Omics Analyses Unravel Metabolic and Transcriptional Differences in Tender Shoots from Two Sechium edule Varieties
Source: Curr Issues Mol Biol. 2023 Nov 13;45(11):9060–75. doi: 10.3390/cimb45110568 (PMC10670898; doi:10.3390/cimb45110568)
Supplement: Supplementary file 1 [file cimb-45-00568-s001.zip › TableS1.xlsx]

## Sheet: Sheet1
	Table S1. Sequences of RT-PCR primers of chaylte vines
	Gene Name		Primer sequence(5'-3')
	18s rRNA		F:CAACCATAAACGATGCCGA
			R:AGCCTTGCGACCATACTCC
	PAL1		F:GAGAGAAGAACTCGGAACAAAG
			R:AACATATCGGAATTGGAGCAC
	PAL7		F:AGTTGTTGACCGAGAGTA
			R:ACACTGCCTTTAGTTCTTC
	PAL11		F:GTTGGGAACAAGTTTACTCAC
			R:GCTCCATTCCACTCCTTAA
	4CL2		F:GCCAGGAAGCAGACTCTC
			R:TAGAAGCCAAGTGCCTCC
	CHS1		F:CGTTGTGTGCTCCGAGAT
			R:CTGTCCGACCATAGAATCCAA
	LHCB1		F:TGGAAGATTGGCGATGTT
			R:GACCAGGCATTGTTGTTG
	STR1		F:CATTACTGGATTGGACTCTCA
			R:CAAGATTCACAGCCACCA
	bGLX1		F:CTATTAAGGAAGGAGTGGTTGTG
			R:TGTGCCTGAAATCAATGTAGAC

## Sheet: Sheet2
ECHS(Cluster-6693.57748)
F:CCTTGAGCTGCATGCCTATAA
R:CATCGTAGTACTTGTGTGCTCTCTC
231 bp
54.8
56.9
UGT1(Cluster-6693.39732)
F:CTCCATCCATCTCCACATCAT
R:GATCTCTAAGCACAGCGTCAA
158 bp
53.9
54.6
PAL(Cluster-6693.59936)
F:CTACATGAAGGTGGCGAAGAA
R:CTTGGTTGCTGCACGAATTAC
130 bp
54.6
54.7
TKPR(Cluster-6693.81951)
F:GATTCCCAGCAAGTGTGATGA
R:ATCTCGGCGATGGTCTCAA
108 bp
55
56.1
C4H(Cluster-6693.64011)
F:CTCTTGCAGCCATTGAGACA
R:CGAAGGCGGAGAGTTTCTT
193 bp
55.2
54.9
UQCRFS(Cluster-6693.58478)
F:GACGCCGGTGAGAATGAAA
R:GGTAGCGCTGAGCCAATTATC
130 bp
55.5
56.2
PER(Cluster-6693.65531)
F:CTGGACAACAACTACTACCTCAAC
R:GGAAGAAGTATTCCTGGCTCT
130 bp
55
53.7
MTDH(Cluster-6693.38419)
F:TCGACTTGGAGCTGATGATT
R:CTCTGGTACTCCGACCATAACTA
169 bp
53.2
55.1
CAD(Cluster-6693.63645)
F:GGCCAACATCGAGCAGTAT
R:CAACCCTAGTATTCCACCCTT
247 bp
55.1
53.7
SDR(Cluster-6693.67993)
F:GTAGAAGCGATGGTGAGGATTT
R:ACCGTTGACCCTAATGACTTG
249 bp
54.4
54.6
MFP-α(Cluster-6693.81326)
F:CAGCTTTGATTGCCTGAGTTG
R:GAAAGAGCTTGTGCTTGGTTG
195 bp
54.5
54.6
AOC(Cluster-6693.52808)
F:CCTCCCTCTTCTCCAAACAAA
R:CTGTTATTCCGAGCCTCTTCTC
207 bp
54.4
55
KAT(Cluster-6693.59429)
F:CCGGATACTATGACGTTGGTATT
R:GGTCTTGCTCCTCCTTTGTTAT
186 bp
53.8
54.4
LOX(Cluster-6693.61585)
F:CTCGGCAACCAAGGTGATA
R:GTGAGTAGCTGGATACTGAAAGGA
206 bp
54.8
55.7
FACE(Cluster-6693.44923)
F:CCTTATCTGGCAATCTACCTCTG
R:CTTTGCCCTTAGTTCTCCTTCT
132 bp
54.7
54.2
GGPPS(Cluster-6693.64755)
F:CATTCCCTCCTCCCAAGATA
R:CCAGACTGCTAAAGGTGTTGA
132 bp
53.3
54.6
UGT2(Cluster-6693.64454)
F:CCCGGACGATCTGATGTTAA
R:TCAATGGGCCGATGCTATAC
107 bp
54.2
54.7
