# Supplementary material for: Multi-Omics Analyses Unravel Metabolic and Transcriptional Differences in Tender Shoots from Two Sechium edule Varieties
Source: Curr Issues Mol Biol. 2023 Nov 13;45(11):9060–75. doi: 10.3390/cimb45110568 (PMC10670898; doi:10.3390/cimb45110568)
Supplement: Supplementary file 1 [file cimb-45-00568-s001.zip › TableS2 .xlsx]

## Sheet: Sheet1
	Table S2. Methods for the determination of protective enzyme activity and MDA content.
	Items		Methods
	SOD		The cleaned fresh tissues (0.5 g) were ground with phosphate buffer (1 mL, 0.05 mol·L-1, pH 7.8) to prepare the enzyme extracts. The homogenates were then diluted (4 mL, phosphate buffer) and centrifuged (1000 r min-1, 20 min,4◦C) to obtain the supernatants. SOD activity was determined for the assay tubes, control tubes, and blank tubes. The assay tubes contained the following reaction mixture: p…
	POD		The test enzyme extracts were obtained by grinding 0.5 g tissues per sample into homogenates using 2 mL of phosphate buffer (0.05 mol·L-1, pH 5.5). The homogenates were then centrifuged at 5000 r·min-1 for 10 min at 4 ◦C. The supernatants were collected while the precipitates were extracted twice more with 4 mL of phosphoric buffer. Subsequently, all extracts were combined in 25 mL volumetric fla…
	MDA		The sample was prepared by grinding the leaf sample (0.5 g) with trichloroacetic acid (5 mL, 5%) and then centrifuging it (5000 r·min-1, 10 min). The resulting supernatant was collected and mixed with thiobarbituric acid. The mixture was then heated in a boiling water bath for 30 min. The reaction product was utilized to measure absorbance values at 450, 532, and 600 nm, which were then employed …

## Sheet: Sheet2
ECHS(Cluster-6693.57748)
F:CCTTGAGCTGCATGCCTATAA
R:CATCGTAGTACTTGTGTGCTCTCTC
231 bp
54.8
56.9
UGT1(Cluster-6693.39732)
F:CTCCATCCATCTCCACATCAT
R:GATCTCTAAGCACAGCGTCAA
158 bp
53.9
54.6
PAL(Cluster-6693.59936)
F:CTACATGAAGGTGGCGAAGAA
R:CTTGGTTGCTGCACGAATTAC
130 bp
54.6
54.7
TKPR(Cluster-6693.81951)
F:GATTCCCAGCAAGTGTGATGA
R:ATCTCGGCGATGGTCTCAA
108 bp
55
56.1
C4H(Cluster-6693.64011)
F:CTCTTGCAGCCATTGAGACA
R:CGAAGGCGGAGAGTTTCTT
193 bp
55.2
54.9
UQCRFS(Cluster-6693.58478)
F:GACGCCGGTGAGAATGAAA
R:GGTAGCGCTGAGCCAATTATC
130 bp
55.5
56.2
PER(Cluster-6693.65531)
F:CTGGACAACAACTACTACCTCAAC
R:GGAAGAAGTATTCCTGGCTCT
130 bp
55
53.7
MTDH(Cluster-6693.38419)
F:TCGACTTGGAGCTGATGATT
R:CTCTGGTACTCCGACCATAACTA
169 bp
53.2
55.1
CAD(Cluster-6693.63645)
F:GGCCAACATCGAGCAGTAT
R:CAACCCTAGTATTCCACCCTT
247 bp
55.1
53.7
SDR(Cluster-6693.67993)
F:GTAGAAGCGATGGTGAGGATTT
R:ACCGTTGACCCTAATGACTTG
249 bp
54.4
54.6
MFP-α(Cluster-6693.81326)
F:CAGCTTTGATTGCCTGAGTTG
R:GAAAGAGCTTGTGCTTGGTTG
195 bp
54.5
54.6
AOC(Cluster-6693.52808)
F:CCTCCCTCTTCTCCAAACAAA
R:CTGTTATTCCGAGCCTCTTCTC
207 bp
54.4
55
KAT(Cluster-6693.59429)
F:CCGGATACTATGACGTTGGTATT
R:GGTCTTGCTCCTCCTTTGTTAT
186 bp
53.8
54.4
LOX(Cluster-6693.61585)
F:CTCGGCAACCAAGGTGATA
R:GTGAGTAGCTGGATACTGAAAGGA
206 bp
54.8
55.7
FACE(Cluster-6693.44923)
F:CCTTATCTGGCAATCTACCTCTG
R:CTTTGCCCTTAGTTCTCCTTCT
132 bp
54.7
54.2
GGPPS(Cluster-6693.64755)
F:CATTCCCTCCTCCCAAGATA
R:CCAGACTGCTAAAGGTGTTGA
132 bp
53.3
54.6
UGT2(Cluster-6693.64454)
F:CCCGGACGATCTGATGTTAA
R:TCAATGGGCCGATGCTATAC
107 bp
54.2
54.7
