# Supplementary material for: Multi-Omics Analyses Unravel Metabolic and Transcriptional Differences in Tender Shoots from Two Sechium edule Varieties
Source: Curr Issues Mol Biol. 2023 Nov 13;45(11):9060–75. doi: 10.3390/cimb45110568 (PMC10670898; doi:10.3390/cimb45110568)
Supplement: Supplementary file 1 [file cimb-45-00568-s001.zip › TableS3.xlsx]

## Sheet: Sheet1
Table S3. All detected metabolites in chaylte vines of S. edule.
Index	Compounds	Class I	Class II	CAS	SG	SW	KEGG Map
Zmbn005559	Indole-3-cyano-2-O-glucoside	Alkaloids	Plumerane	-	+	+	-
Wagp003695	(E)-N-(Isoferuloyl)-Glutamic Acid	Alkaloids	Phenolamine	-	+	+	-
pmp000476	N-Isobutyl-4,5-epoxy-2E-decaenamide	Alkaloids	Alkaloids	-	+	+	-
mws0983	N-Oleoylethanolamine	Alkaloids	Alkaloids	111-58-0	+	+	-
mws0102	Indole-5-carboxylic acid*	Alkaloids	Plumerane	1670-81-1	+	+	-
mws2218	Caffeine	Alkaloids	Alkaloids	58-08-2	+	+	ko00232,ko01100,ko01110
pme2122	Histamine	Alkaloids	Alkaloids	51-45-6	+	+	ko00340,ko01100,ko01110
MWS2076	2-Aminophenol	Alkaloids	Phenolamine	95-55-6	+	+	ko00380,ko01100
Lmgp001898	4,6-Dihydroxyquinoline	Alkaloids	Quinoline alkaloids	3517-61-1	+	+	ko00380,ko01100
Lmtn001630	2-Glucosyloxy-2-phenylacetic acid amide	Alkaloids	Alkaloids	-	+	+	-
pma0633	N-p-Coumaroylspermine	Alkaloids	Phenolamine	130210-35-4	+	+	-
Wahp002067	p-Coumaroylputrescine	Alkaloids	Phenolamine	34136-53-3	+	+	ko00330,ko01100
MA10074217	4-Hydroxyquinoline	Alkaloids	Quinoline alkaloids	611-36-9	+	+	-
NK10246260	2,4-Dihydroxyquinoline	Alkaloids	Quinoline alkaloids	86-95-3	+	+	ko00996
pmn001498	Isodendrocrepine	Alkaloids	Alkaloids	50906-94-0	+	+	-
MWSmce016	Nicotinic Acid Methyl Ester(Methyl Nicotinate)	Alkaloids	Pyridine alkaloids	93-60-7	+	+	-
Lmyp002404	Caramboxin	Alkaloids	Phenolamine	-	+	+	-
mws1417	Indole-3-carboxylic acid*	Alkaloids	Plumerane	771-50-6	+	+	-
pmp001133	N-Methyldendrobine	Alkaloids	Sesquiterpene alkaloids	-	+	+	-
mws0005	Tryptamine	Alkaloids	Plumerane	61-54-1	+	+	ko00380,ko00901,ko01100,ko01110
pmb0494	Sinapoylputrescine	Alkaloids	Phenolamine	70185-57-8	+	+	-
Lmhp005784	p-Coumaroylferuloylcadaverine	Alkaloids	Phenolamine	-	+	+	-
Wbmp008021	(14-Ethyl-4,6,19-trimethoxy-9,11-dioxa-14-azaheptacyclo[10.7.2.12,5.01,13.03,8.08,12.016,20]docosan-21-yl)acetate	Alkaloids	Alkaloids	-	+	+	-
Lahp003147	N,N-cinnamoylbutanediamine*	Alkaloids	Phenolamine	-	+	+	-
MWSmce542	(S)-Indoximod	Alkaloids	Plumerane	21339-55-9	+	+	-
pme1841	Cadaverine	Alkaloids	Alkaloids	462-94-2	+	+	ko00310,ko00470,ko00480,ko00960,ko01100,ko01110
pmc0682	4-Aminoindole	Alkaloids	Plumerane	5192-23-4	-	+	-
pmb0774	N-Hydroxytryptamine	Alkaloids	Plumerane	-	+	+	ko00380,ko01100
pmp000727	Feruloylhistamine	Alkaloids	Phenolamine	94848-18-7	+	+	-
Qmhp090808	18-Demethylparaensidimerin C	Alkaloids	Alkaloids	-	+	+	-
Lmmp002080	N-(4-Aminobutyl)benzamide	Alkaloids	Alkaloids	5692-23-9	+	+	-
pma0584	Caffeoylspermidine	Alkaloids	Phenolamine	-	+	+	-
Lmxn006423	2(3H)-Benzothiazolone	Alkaloids	Alkaloids	934-34-9	+	+	-
Lmqp002784	Salicylamide	Alkaloids	Phenolamine	65-45-2	+	+	-
pma0948	Phenylethanolamine	Alkaloids	Alkaloids	7568-93-6	+	+	-
mws1038	Pantetheine	Alkaloids	Alkaloids	496-65-1	+	+	ko00332,ko00770,ko01100,ko01110
mws0982	1-Methylhistamine	Alkaloids	Alkaloids	501-75-7	+	+	ko00340,ko01100
mws4002	Dopamine	Alkaloids	Phenolamine	51-61-6	+	+	ko00350,ko00950,ko00965,ko01100,ko01110
Hmmp002791	Neoline	Alkaloids	Terpenoid alkaloids	466-26-2	+	+	-
pme1651	Indole-3-acetic acid (IAA)	Alkaloids	Plumerane	87-51-4	+	+	ko00380,ko01100,ko04075
Zahp006071	N-(sec-butyl)tetradeca-2,4,8-trienamide	Alkaloids	Alkaloids	-	+	+	-
pmb0769	N-(p-Coumaroyl)serotonin Glucoside	Alkaloids	Plumerane	76423-56-8	+	+	-
Hmcp000480	Sarmentosin	Alkaloids	Alkaloids	71933-54-5	+	+	-
Zbqp001296	trans-3'-Hydroxycotinine-O-glucoside	Alkaloids	Pyridine alkaloids	-	+	+	-
pme2433	Diethanolamine	Alkaloids	Alkaloids	111-42-2	+	+	ko00564
Zahp012577	Octadecadienamide	Alkaloids	Alkaloids	-	+	+	-
pma1840	4-Coumaroylcholine	Alkaloids	Phenolamine	-	+	+	-
Yacn003968	Cantleyine	Alkaloids	Alkaloids	30333-81-4	+	+	-
mws1383	Lumichrome	Alkaloids	Alkaloids	1086-80-2	+	+	ko00740
Zajp000573	N-(4-oxopentyl)-acetamide	Alkaloids	Alkaloids	-	+	+	-
MWSmce548	Betaine	Alkaloids	Alkaloids	107-43-7	+	+	ko00260,ko01100,ko02010
mws0596	3-Hydroxyanthranilic acid	Alkaloids	Phenolamine	548-93-6	+	+	ko00380,ko01100,ko01240
MWStz152	2-(Acetylamino)-3-phenyl-2-propenoic acid	Alkaloids	Alkaloids	5469-45-4	+	+	-
pme2292	Putrescine	Alkaloids	Alkaloids	110-60-1	+	+	ko00330,ko00470,ko00480,ko00960,ko01100,ko01110,ko02010
Ladp003640	(S)-3-Hydroxy-1-(3,4-dihydroxyphenethyl)pyrrolidine-2,5-dione	Alkaloids	Pyrrole alkaloids	-	+	+	-
Lmcp000611	2-Amino-4,5-dihydro-1H-imidazole-4-acetic acid	Alkaloids	Alkaloids	69098-41-5	+	+	-
mws0597	5-Hydroxyindole-3-acetic acid	Alkaloids	Plumerane	54-16-0	+	+	ko00380,ko01100
pmb0508	p-Coumaroylagmatine	Alkaloids	Phenolamine	7295-86-5	+	+	ko00330,ko01100
MWSslk106	2-Phenylethylamine	Alkaloids	Benzylphenylethylamine alkaloids	156-28-5	+	+	ko00360,ko01100
pme1137	6-Hydroxynicotinic acid	Alkaloids	Pyridine alkaloids	5006-66-6	+	+	ko00760,ko01100
mws0704	O-Phosphorylethanolamine	Alkaloids	Alkaloids	1071-23-4	+	+	ko00563,ko00564,ko00600,ko01100
pma6298	3-Hydroxypyridine	Alkaloids	Pyridine alkaloids	109-00-2	+	+	-
Ladp002935	3-quinolinecarboxylic acid	Alkaloids	Quinoline alkaloids	-	+	+	-
pmb0496	N-Feruloylagmatine	Alkaloids	Phenolamine	-	+	+	ko00330,ko01100
Lmmp003167	Bis(Caffeoyl)Spermidine	Alkaloids	Phenolamine	124935-80-4	+	+	-
Lmhp005872	Diferuloylcadaverine	Alkaloids	Phenolamine	-	+	+	-
pma0680	N1-Caffeoyl-N10-Feruloylspermidine	Alkaloids	Phenolamine	-	+	+	-
Qagp003587	N-Monocinnamoylputrescine*	Alkaloids	Phenolamine	-	+	+	-
Ladp002110	4-hydroxy-2-oxo-1,2-dihydroquinoline-3-carboxylic acid	Alkaloids	Quinoline alkaloids	73776-24-6	+	+	-
HJKP000649	N-benzylformamide*	Alkaloids	Alkaloids	6343-54-0	+	+	-
mws0677	N-Acetyl-5-hydroxytryptamine	Alkaloids	Plumerane	1210-83-9	+	+	ko00380,ko01100,ko01110
Lmgp000659	2-Phenylacetamide*	Alkaloids	Alkaloids	103-81-1	+	+	ko00360,ko01100
Wbkp008793	(3S,3'S)-N,N'-((1R,2R)-4-((3,4,5-trihydroxy-6-methyltetrahydro-2H-pyran-2-yl)oxy)cyclohexane-1,2-diyl)bis(2-methyl-2,3,4,9-tetrahydro-1H-pyrido[3,4-b]indole-3-carboxamide)	Alkaloids	Alkaloids	-	+	+	-
pmb1754	O-Phosphocholine	Alkaloids	Alkaloids	107-73-3	+	+	ko00564,ko01100
pmb1912	10-Formyltetrahydrofolic Acid	Alkaloids	Alkaloids	2800-34-2	+	+	ko00670,ko00970,ko01100,ko01200,ko01240
Lmlp003161	N-Feruloylputrescine	Alkaloids	Phenolamine	501-13-3	+	+	ko00330,ko01100
MWSmce448	Imidazol-1-yl-acetic acid	Alkaloids	Alkaloids	22884-10-2	+	+	-
pma0692	N1,N10-Bis(p-coumaroyl)spermidine	Alkaloids	Phenolamine	114916-05-1	+	+	-
pme2244	3-Indolepropionic acid	Alkaloids	Plumerane	830-96-6	+	+	-
Wccp011838	Octadec-8-enamide	Alkaloids	Alkaloids	-	+	+	-
Lmxp000939	Zarzissine*	Alkaloids	Alkaloids	160568-14-9	+	+	-
pme2268	Trigonelline	Alkaloids	Pyridine alkaloids	535-83-1	+	+	ko00760
MWSmce475	Quinidine	Alkaloids	Quinoline alkaloids	56-54-2	+	+	-
pme3200	1-Methylguanidine	Alkaloids	Alkaloids	471-29-4	+	+	-
MWSmce461	L-Azetidine-2-carboxylic acid*	Alkaloids	Alkaloids	2133-34-8	+	+	-
Hmgp002327	3-amino-2-naphthoic acid*	Alkaloids	Alkaloids	-	+	+	-
Smcp001137	naphthisoxazol A*	Alkaloids	Alkaloids	-	+	+	-
Hmmp001310	3-Indoleacrylic acid*	Alkaloids	Plumerane	1204-06-4	+	+	-
YC512112	Anabasine-glucoside	Alkaloids	Pyridine alkaloids	-	+	+	-
Hmyp002656	Methyl dioxindole-3-acetate	Alkaloids	Plumerane	57061-18-4	+	+	-
Lahp001956	Pyran[3,4-b]indole-2-ketone	Alkaloids	Plumerane	-	+	+	-
Hmcp009963	Candicine	Alkaloids	Phenolamine	6656-13-9	+	+	-
mws0017	Spermidine	Alkaloids	Alkaloids	124-20-9	+	+	ko00330,ko00410,ko00480,ko00940,ko01100,ko02010
Hmcp000405	Dihydroisopelletierine	Alkaloids	Piperidine alkaloids	-	+	+	-
pmb0069	Benzamide	Alkaloids	Alkaloids	55-21-0	+	+	-
Wbjp002330	(3S)-1,3-dihydroxy-2,3,3a,4-tetrahydropyrrolo[2,1-b]quinazolin-9(1H)-one	Alkaloids	Alkaloids	-	+	+	-
pmb0484	Choline	Alkaloids	Alkaloids	62-49-7	+	+	ko00260,ko00564,ko01100,ko02010
pmb0819	3-Indoleacetonitrile	Alkaloids	Plumerane	771-51-7	+	+	ko00380,ko01100
Qmdp090606	N-Methyltetrahydropalmatine	Alkaloids	Alkaloids	47528-98-3	+	+	-
Lskp211278	Oxypinnatanine A	Alkaloids	Alkaloids	-	+	+	-
MWSmce709	Isoquinoline	Alkaloids	Isoquinoline alkaloids	119-65-3	+	+	-
WaJp004724	N-Deacetyl-N-Formyl-2-Demethylcolchicine	Alkaloids	Alkaloids	-	+	+	-
Zmtn001624	N-Acetylisatin	Alkaloids	Plumerane	574-17-4	+	+	ko00380
mws0018	Spermine	Alkaloids	Alkaloids	71-44-3	+	+	ko00330,ko00410,ko00480,ko00770,ko01100,ko01240
mws1346	DL-2-Aminoadipic acid	Alkaloids	Alkaloids	542-32-5	+	+	ko00300,ko00310,ko00311,ko01100,ko01110,ko01210,ko01230
MWSmce584	L-Tyramine	Alkaloids	Alkaloids	51-67-2	+	+	ko00350,ko00950,ko01100,ko01110,ko01240
pmp001195	Calystegine B1	Alkaloids	Tropan alkaloids	127414-86-2	+	+	-
Zahp012750	Methyl pheophorbide a(iso)	Alkaloids	Alkaloids	-	+	+	-
Zmbp002538	1-Methoxy-indole-3-acetamide*	Alkaloids	Plumerane	-	+	+	-
pmb0037	Hordenine	Alkaloids	Phenolamine	539-15-1	+	+	ko00350,ko01100
Zblp001009	3-pyridine-methanol-O-β-D-glucopyranosyl*	Alkaloids	Pyridine alkaloids	-	+	+	-
pme3005	N,N-Dimethylformamide	Alkaloids	Alkaloids	68-12-2	+	+	-
pmb0818	Methoxyindoleacetic acid	Alkaloids	Plumerane	3471-31-6	+	+	ko00380
Zmzp002928	methyl 2-(1H-indol-1-yl)acetate	Alkaloids	Plumerane	-	+	+	-
Sazp000955	Tetraphyllin A*	Alkaloids	Isoquinoline alkaloids	-	+	+	-
Wcfp007836	Tetradecyldiethanolamine	Alkaloids	Alkaloids	18924-66-8	+	+	-
pmb0782	Piperidine	Alkaloids	Piperidine alkaloids	110-89-4	+	+	ko00960
Zdcp003644	N-Caffeoylputrescine	Alkaloids	Phenolamine	29554-26-5	+	+	-
MWS1840	Triethylamine	Alkaloids	Alkaloids	121-44-8	+	+	-
Zmsp000878	4-Hydroxy-5-(2-oxo-1-pyrrolidinyl)benzoic acid*	Alkaloids	Pyrrole alkaloids	-	+	+	-
Zahp009540	3-phenyl-1-pyrrol-1-ylpropan-1-one	Alkaloids	Alkaloids	-	+	+	-
MWSmce157	Stachydrine	Alkaloids	Pyrrole alkaloids	471-87-4	+	+	-
pmb0501	Agmatine	Alkaloids	Alkaloids	306-60-5	+	+	ko00330,ko01100
pme2693	N-Acetylputrescine	Alkaloids	Alkaloids	18233-70-0	+	+	ko00330,ko01100
Lmcp000282	L-Carnitine	Alkaloids	Alkaloids	541-15-1	+	+	-
MWS3020	N-Acetylcadaverine	Alkaloids	Alkaloids	32343-73-0	+	+	-
pmp001287	N-Benzylmethylene isomethylamine	Alkaloids	Alkaloids	-	+	+	-
Zbzp000519	Retronecine	Alkaloids	Pyrrole alkaloids	480-85-3	+	+	-
pmb0492	N',N'',N'''-p-Coumaroyl-cinnamoyl-caffeoyl spermidine	Alkaloids	Phenolamine	-	+	+	-
MWStz070	N-(2-Hydroxy-4-methoxyphenyl)acetamide	Alkaloids	Phenolamine	58469-06-0	+	+	-
pma3649	5-Aminolevulinic Acid*	Alkaloids	Alkaloids	106-60-5	+	+	ko00260,ko00860,ko01100,ko01110,ko01240,ko02010
Layp000971	Hydroxymenisdaurin D*	Alkaloids	Alkaloids	-	+	+	-
mws1375	Nicotianamine	Alkaloids	Alkaloids	34441-14-0	+	+	ko00270,ko00999,ko01100,ko01110
Wbjp001169	o-Carboxy-5-hydroxytryptamine	Alkaloids	Alkaloids	-	+	+	-
Lamp000484	4-Methylazetidine-2-Carboxylic acid*	Alkaloids	Alkaloids	1779725-63-1	+	+	-
Lmgp000796	4-Hydroxymandelonitrile	Alkaloids	Phenolamine	13093-65-7	+	+	-
Yacp000453	3-hydroxy-1-methylpyrrolidin-2-one*	Alkaloids	Pyrrole alkaloids	132996-63-5	+	+	-
pmb1096	Indole	Alkaloids	Plumerane	120-72-9	+	+	ko00380,ko00400,ko00402,ko01100,ko01110
MWStz040	Pterolactam*	Alkaloids	Pyrrole alkaloids	38072-88-7	+	+	-
Qmgp102003	O-Acetyljervine	Alkaloids	Steroid alkaloids	14788-78-4	+	+	-
pma2987	Histidinol	Alkaloids	Alkaloids	501-28-0	+	+	ko00340,ko01100,ko01110,ko01230
pmp001198	6-Deoxyfagomine	Alkaloids	Piperidine alkaloids	197449-09-5	+	+	-
Hahp000801	alanine betaine*	Alkaloids	Alkaloids	-	+	+	-
Zmsp000758	1-(Hydroxymethyl)hexahydro-1h-pyrrolizin-2-ol	Alkaloids	Pyrrole alkaloids	-	+	+	-
Wbmp010544	10-Hydroxymethyllycaconitine	Alkaloids	Alkaloids	-	+	+	-
Wbkp008219	(3S,3'S)-N,N'-((1R,2R)-5-((3,4,5-trihydroxy-6-methyltetrahydro-2H-pyran-2-yl)oxy)cyclohex-3-ene-1,2-diyl)bis(2-methyl-2,3,4,9-tetrahydro-1H-pyrido[3,4-b]indole-3-carboxamide)	Alkaloids	Alkaloids	-	+	+	-
MWS1933	N-(2-Methylbenzoyl)glycine	Amino acids and derivatives	Amino acids and derivatives	42013-20-7	+	+	-
mws0520	N-Acetyl-L-tyrosine	Amino acids and derivatives	Amino acids and derivatives	537-55-3	+	+	-
MWStz205	Cyclo(D-Phe-L-Pro)	Amino acids and derivatives	Amino acids and derivatives	26488-24-4	+	+	-
mws0636	L-Phenylalanyl-L-phenylalanine	Amino acids and derivatives	Amino acids and derivatives	2577-40-4	+	+	-
MWStz091	Cyclo(L-Ala-L-Pro)	Amino acids and derivatives	Amino acids and derivatives	36357-32-1	+	+	-
Lmhp002764	Cyclo(Pro-Leu)	Amino acids and derivatives	Amino acids and derivatives	5654-86-4	+	+	-
pme3193	N-Acetyl-L-glycine	Amino acids and derivatives	Amino acids and derivatives	543-24-8	+	+	-
MWStz211	Cyclo(L-Phe-trans-4-hydroxy-L-Pro)	Amino acids and derivatives	Amino acids and derivatives	118477-06-8	+	+	-
pme0195	L-Cysteine	Amino acids and derivatives	Amino acids and derivatives	52-90-4	+	+	ko00260,ko00270,ko00311,ko00332,ko00430,ko00460,ko00470,ko00480,ko00730,ko00770,ko00920,ko00970,ko01100,ko01110,ko01200,ko01230,ko01240,ko04122
pme2890	L-Homocystine	Amino acids and derivatives	Amino acids and derivatives	626-72-2	+	+	ko00270
pmf0512	Oxamic acid	Amino acids and derivatives	Amino acids and derivatives	471-47-6	+	+	ko00230,ko01100
mws0221	L-Cystine	Amino acids and derivatives	Amino acids and derivatives	56-89-3	+	+	ko00270,ko01100,ko02010
pme0253	N-Acetyl-L-leucine	Amino acids and derivatives	Amino acids and derivatives	1188-21-2	+	+	-
Zmdp000441	3-(Allylsulphinyl)-L-alanine	Amino acids and derivatives	Amino acids and derivatives	17795-26-5	+	+	-
MWS0611	D-Alanyl-D-Alanine	Amino acids and derivatives	Amino acids and derivatives	923-16-0	+	+	ko00470,ko01100
pmb0464	L-Aspartic acid-O-diglucoside	Amino acids and derivatives	Amino acids and derivatives	-	+	+	-
Zmdn001564	γ-Glutamylphenylalanine	Amino acids and derivatives	Amino acids and derivatives	7432-24-8	+	+	-
pmb2591	N-Acetyl-L-Tryptophan	Amino acids and derivatives	Amino acids and derivatives	1218-34-4	+	+	-
MWS1771	L-Tyrosine methyl ester	Amino acids and derivatives	Amino acids and derivatives	1080-06-4	+	+	-
Lmrj001698	L-Seryl-L-Isoleucine	Amino acids and derivatives	Amino acids and derivatives	91086-51-0	+	+	-
Lmhp002001	L-Valyl-L-Phenylalanine	Amino acids and derivatives	Amino acids and derivatives	3918-92-1	+	+	-
MW0108842	N-Methyl-L-histidine	Amino acids and derivatives	Amino acids and derivatives	24886-03-1	+	+	-
mws0736	N-Glycyl-L-leucine	Amino acids and derivatives	Amino acids and derivatives	869-19-2	+	+	-
Lmrj002244	Cyclo(Pro-Pro)	Amino acids and derivatives	Amino acids and derivatives	6708-06-1	+	+	-
pmb0034	L-α-Glutamyl-L-Glutamic Acid	Amino acids and derivatives	Amino acids and derivatives	3929-61-1	+	+	-
mws1401	L-Theanine	Amino acids and derivatives	Amino acids and derivatives	3081-61-6	+	+	-
Zbqn003921	N-carboxy-N-(2-oxo-2-phenylethyl)-L-alanine	Amino acids and derivatives	Amino acids and derivatives	-	+	+	-
pme0057	L-Homocysteine	Amino acids and derivatives	Amino acids and derivatives	6027-13-0	+	+	ko00270,ko00920,ko01100,ko01110,ko01230
MWSmce356	L-Canavanine sulfate	Amino acids and derivatives	Amino acids and derivatives	2219-31-0	+	+	-
mws1550	S-Allyl-L-cysteine	Amino acids and derivatives	Amino acids and derivatives	21593-77-1	+	+	-
pme2743	N-Phenylacetylglycine	Amino acids and derivatives	Amino acids and derivatives	500-98-1	+	+	ko00360
pme0109	Methyldopa	Amino acids and derivatives	Amino acids and derivatives	555-30-6	+	+	-
Smjp002269	N-[3-(4-Hydroxyphenyl)acryloyl]-L-tyrosine	Amino acids and derivatives	Amino acids and derivatives	77201-66-2	+	+	-
Zmdp001928	γ-L-Glutamyl-S-(trans-1-propenyl)-L-cysteine	Amino acids and derivatives	Amino acids and derivatives	-	+	+	-
Zmdp000976	S-(2-Carboxypropyl)cysteine	Amino acids and derivatives	Amino acids and derivatives	6852-42-2	+	+	-
mws0216	Trans-4-Hydroxy-L-proline*	Amino acids and derivatives	Amino acids and derivatives	51-35-4	+	+	ko00330,ko00470,ko01100,ko02010
pme2758	4-Hydroxy-L-glutamic acid	Amino acids and derivatives	Amino acids and derivatives	3913-68-6	+	+	-
MWSslk140	N-Acetyl-L-Methionine	Amino acids and derivatives	Amino acids and derivatives	65-82-7	+	+	-
Zmgn002106	N-Acetyl-L-phenylalanine	Amino acids and derivatives	Amino acids and derivatives	2018-61-3	+	+	ko00360,ko01100
MWS00204g	N-Ethylglycine*	Amino acids and derivatives	Amino acids and derivatives	627-01-0	+	+	-
pme2559	N-Acetyl-L-Aspartic Acid	Amino acids and derivatives	Amino acids and derivatives	997-55-7	+	+	ko00250,ko01100
pme0010	L-Serine	Amino acids and derivatives	Amino acids and derivatives	56-45-1	+	+	ko00260,ko00261,ko00270,ko00460,ko00470,ko00564,ko00600,ko00630,ko00920,ko00970,ko01100,ko01110,ko01200,ko01230,ko01240,ko02010
pme3351	Allysine(6-Oxo DL-Norleucine)	Amino acids and derivatives	Amino acids and derivatives	1962-83-0	+	+	ko00300,ko00310,ko00960,ko01100,ko01110,ko01230
Zmdp001663	γ-glutamylmethionine	Amino acids and derivatives	Amino acids and derivatives	17663-87-5	+	+	-
pme2527	L-Ornithine	Amino acids and derivatives	Amino acids and derivatives	70-26-8	+	+	ko00220,ko00330,ko00470,ko00480,ko01100,ko01110,ko01210,ko01230,ko02010
MW0153739	Met-Abu-OH	Amino acids and derivatives	Amino acids and derivatives	-	+	+	-
pme0021	L-Phenylalanine	Amino acids and derivatives	Amino acids and derivatives	63-91-2	+	+	ko00360,ko00400,ko00460,ko00470,ko00940,ko00960,ko00966,ko00970,ko00996,ko00999,ko01100,ko01110,ko01210,ko01230,ko02010
MW0109304	Pro-Asn	Amino acids and derivatives	Amino acids and derivatives	-	+	+	-
pme3827	3,4-Dihydroxy-L-phenylalanine (L-Dopa)	Amino acids and derivatives	Amino acids and derivatives	59-92-7	+	+	ko00350,ko00950,ko00965,ko01100,ko01110
Zmyn000155	N-α-Acetyl-L-ornithine	Amino acids and derivatives	Amino acids and derivatives	6205-08-9	+	+	ko00220,ko01100,ko01110,ko01210,ko01230
pmb2857	L-Glutamic acid-O-glycoside	Amino acids and derivatives	Amino acids and derivatives	-	+	+	-
mws4176	L-Alanyl-L-Phenylalanine	Amino acids and derivatives	Amino acids and derivatives	3061-90-3	+	+	-
mws0217	L-Glycine	Amino acids and derivatives	Amino acids and derivatives	56-40-6	+	+	ko00230,ko00260,ko00310,ko00440,ko00460,ko00470,ko00480,ko00630,ko00730,ko00860,ko00970,ko01100,ko01110,ko01200,ko01230,ko01240,ko02010
pmb2855	L-Glutamine-O-glycoside	Amino acids and derivatives	Amino acids and derivatives	-	+	+	-
Lmbp000123	L-Homomethionine	Amino acids and derivatives	Amino acids and derivatives	25148-30-5	+	+	ko00966,ko01110,ko01210
Lmhp001732	L-Prolyl-L-Phenylalanine	Amino acids and derivatives	Amino acids and derivatives	13589-02-1	+	+	-
Lmhp001670	L-Valyl-L-Leucine	Amino acids and derivatives	Amino acids and derivatives	3989-97-7	+	+	-
pme0137	N-Acetyl-L-Glutamine	Amino acids and derivatives	Amino acids and derivatives	2490-97-3	+	+	-
Lmqp000427	N-Methyl-Trans-4-Hydroxy-L-Proline	Amino acids and derivatives	Amino acids and derivatives	4252-82-8	+	+	-
mws5037	L-Alanyl-L-leucine	Amino acids and derivatives	Amino acids and derivatives	3303-34-2	+	+	-
Zmdp000972	S-Methyl-L-cysteine	Amino acids and derivatives	Amino acids and derivatives	1187-84-4	+	+	ko02010
Hmlp001371	Cyclo(Tyr-Ala)	Amino acids and derivatives	Amino acids and derivatives	21754-26-7	+	+	-
Zmdp002216	L-γ-Glutamyl-L-leucine	Amino acids and derivatives	Amino acids and derivatives	2566-39-4	+	+	-
Lmhp002031	L-Leucyl-L-Leucine	Amino acids and derivatives	Amino acids and derivatives	3303-31-9	+	+	-
mws5035	L-Leucyl-L-phenylalanine	Amino acids and derivatives	Amino acids and derivatives	56217-82-4	+	+	-
MWS2413	N-acetyl-beta-alanine	Amino acids and derivatives	Amino acids and derivatives	3025-95-4	+	+	ko00410
pme3382	N-Acetyl-L-threonine	Amino acids and derivatives	Amino acids and derivatives	17093-74-2	+	+	-
Lmhp001461	L-Prolyl-L-Leucine	Amino acids and derivatives	Amino acids and derivatives	52899-07-7	+	+	-
mws1050	O-Acetylserine	Amino acids and derivatives	Amino acids and derivatives	5147-00-2	+	+	ko00270,ko00908,ko00920,ko01100,ko01110,ko01200,ko01230,ko04122
pme0014	L-Glutamic acid	Amino acids and derivatives	Amino acids and derivatives	56-86-0	+	+	ko00220,ko00250,ko00330,ko00332,ko00340,ko00430,ko00470,ko00480,ko00524,ko00630,ko00650,ko00660,ko00860,ko00910,ko00970,ko01100,ko01110,ko01200,ko01210,ko01230,ko01240,ko02010
MWS4309	Glycyl-tryptophan	Amino acids and derivatives	Amino acids and derivatives	2390-74-1	+	+	-
mws5041	L-Glycyl-L-isoleucine	Amino acids and derivatives	Amino acids and derivatives	19461-38-2	+	+	-
Zbqp002364	N,N-Dimethyl-L-Valine	Amino acids and derivatives	Amino acids and derivatives	2812-32-0	+	+	-
mws0712	N-Propionylglycine	Amino acids and derivatives	Amino acids and derivatives	21709-90-0	+	+	-
MW0105244	4-Hydroxyphenylacetylglycine	Amino acids and derivatives	Amino acids and derivatives	28116-23-6	+	+	ko00350
Zmdp001647	γ-Glutamyl-L-valine	Amino acids and derivatives	Amino acids and derivatives	-	+	+	-
Lmrj002087	L-Isoleucyl-L-Aspartate	Amino acids and derivatives	Amino acids and derivatives	-	+	+	-
MWS4296	Glycylphenylalanine	Amino acids and derivatives	Amino acids and derivatives	3321-03-7	+	+	-
MWSmce190	4-Hydroxy-L-Isoleucine	Amino acids and derivatives	Amino acids and derivatives	781658-23-9	+	+	-
pme0170	N-Acetyl-L-Arginine	Amino acids and derivatives	Amino acids and derivatives	155-84-0	+	+	-
MWS4471	N-Alpha-Acetyl-L-Asparagine	Amino acids and derivatives	Amino acids and derivatives	4033-40-3	+	+	-
pmb2673	6-Hydroxydopaquinone	Amino acids and derivatives	Amino acids and derivatives	135791-48-9	+	+	-
Zmmp002167	2-((L-tyrosyl)oxy)-5-amino-5-oxopentanoic acid	Amino acids and derivatives	Amino acids and derivatives	-	+	+	-
Zmdp001857	γ-Glutamyltyrosine	Amino acids and derivatives	Amino acids and derivatives	7432-23-7	+	+	-
MWS201437	Leu-Asp	Amino acids and derivatives	Amino acids and derivatives	32949-40-9	+	+	-
pme0006	L-Proline*	Amino acids and derivatives	Amino acids and derivatives	147-85-3	+	+	ko00330,ko00332,ko00470,ko00970,ko01100,ko01110,ko01230,ko02010
Zmzn000113	L-threo-3-Methylaspartate	Amino acids and derivatives	Amino acids and derivatives	6061-13-8	+	+	ko00630,ko00660,ko01100,ko01200
mws0582	S-(Methyl)glutathione	Amino acids and derivatives	Amino acids and derivatives	2922-56-7	+	+	-
MWSmce609	L-Aspartic acid	Amino acids and derivatives	Amino acids and derivatives	56-84-8	+	+	ko00220,ko00250,ko00260,ko00261,ko00270,ko00300,ko00340,ko00410,ko00460,ko00470,ko00710,ko00760,ko00770,ko00970,ko00999,ko01100,ko01110,ko01200,ko01210,ko01230,ko01240,ko02010
pme3033	N,N-Dimethylglycine	Amino acids and derivatives	Amino acids and derivatives	1118-68-9	+	+	ko00260,ko01100
mws0001	L-Asparagine	Amino acids and derivatives	Amino acids and derivatives	70-47-3	+	+	ko00250,ko00460,ko00970,ko01100,ko01110,ko01230
Wcdp000380	L-Valinol	Amino acids and derivatives	Amino acids and derivatives	2026-48-4	+	+	-
MWS0933	1-Methylhistidine	Amino acids and derivatives	Amino acids and derivatives	332-80-9	+	+	-
pme2617	L-Methionine Sulfoxide	Amino acids and derivatives	Amino acids and derivatives	3226-65-1	+	+	ko00270,ko01100
mws0671	L-Homoserine	Amino acids and derivatives	Amino acids and derivatives	672-15-1	+	+	ko00260,ko00270,ko00300,ko00920,ko01100,ko01110,ko01230
pme0008	L-Citrulline	Amino acids and derivatives	Amino acids and derivatives	372-75-8	+	+	ko00220,ko01100,ko01110,ko01230
mws0230	L-Threonine	Amino acids and derivatives	Amino acids and derivatives	72-19-5	+	+	ko00260,ko00261,ko00290,ko00470,ko00860,ko00970,ko01100,ko01110,ko01230,ko02010
mws0875	L-Cysteinyl-L-glycine	Amino acids and derivatives	Amino acids and derivatives	19246-18-5	+	+	ko00480,ko01100
mws0250	L-Tyrosine*	Amino acids and derivatives	Amino acids and derivatives	60-18-4	+	+	ko00130,ko00261,ko00350,ko00360,ko00400,ko00460,ko00730,ko00940,ko00950,ko00965,ko00966,ko00970,ko00999,ko01100,ko01110,ko01210,ko01230,ko01240
MWS5209	N-Methyl-α-aminoisobutyric acid	Amino acids and derivatives	Amino acids and derivatives	2566-34-9	+	+	-
Lcsp000520	Alanylproline	Amino acids and derivatives	Amino acids and derivatives	13485-59-1	+	+	-
Wcdp002433	L-Tryptophan*	Amino acids and derivatives	Amino acids and derivatives	73-22-3	+	+	ko00260,ko00380,ko00400,ko00901,ko00966,ko00970,ko00996,ko01100,ko01110,ko01210,ko01230,ko01240
MWSmce607	DL-Threonine	Amino acids and derivatives	Amino acids and derivatives	80-68-2	+	+	-
Zazp002547	cyclo-(Gly-Phe)*	Amino acids and derivatives	Amino acids and derivatives	10125-07-2	+	+	-
pmb0962	L-Lysine-Butanoic Acid	Amino acids and derivatives	Amino acids and derivatives	80407-71-2	+	+	-
Zbqp000676	3-(triazan-2-yl)propyl L-prolinate	Amino acids and derivatives	Amino acids and derivatives	-	+	+	-
MWSprf117	5-Hydroxy-DL-tryptophan(5-HTP)	Amino acids and derivatives	Amino acids and derivatives	56-69-9	+	+	-
Lmhp001430	Cyclo(Pro-Glu)	Amino acids and derivatives	Amino acids and derivatives	-	+	+	-
Zmzp000145	Trimethyllysine	Amino acids and derivatives	Amino acids and derivatives	23284-33-5	+	+	ko00310,ko01100
pme0122	N6-Acetyl-L-lysine	Amino acids and derivatives	Amino acids and derivatives	692-04-6	+	+	ko00310,ko01100
pme0075	N-Acetyl-L-glutamic acid	Amino acids and derivatives	Amino acids and derivatives	1188-37-0	+	+	ko00220,ko01100,ko01110,ko01210,ko01230
mws0629	L-Aspartyl-L-Phenylalanine	Amino acids and derivatives	Amino acids and derivatives	13433-09-5	+	+	-
pme1419	L-Methionine methyl ester	Amino acids and derivatives	Amino acids and derivatives	10332-17-9	+	+	-
mws0256	L-Valine*	Amino acids and derivatives	Amino acids and derivatives	72-18-4	+	+	ko00280,ko00290,ko00311,ko00460,ko00770,ko00966,ko00970,ko01100,ko01110,ko01210,ko01230,ko01240,ko02010
pme0026	L-Lysine	Amino acids and derivatives	Amino acids and derivatives	56-87-1	+	+	ko00300,ko00310,ko00470,ko00780,ko00960,ko00970,ko01100,ko01110,ko01210,ko01230,ko02010
MWS0132	Oxiglutatione	Amino acids and derivatives	Amino acids and derivatives	27025-41-8	+	+	ko00480,ko01100,ko01240
mws4516	Pyroglutamic acid	Amino acids and derivatives	Amino acids and derivatives	4042-36-8	+	+	-
pme1086	Glutathione reduced form	Amino acids and derivatives	Amino acids and derivatives	70-18-8	+	+	ko00270,ko00480,ko01100,ko01240,ko02010
pme0193	L-Glutamine	Amino acids and derivatives	Amino acids and derivatives	56-85-9	+	+	ko00220,ko00230,ko00240,ko00250,ko00470,ko00630,ko00750,ko00910,ko00970,ko01100,ko01230,ko01232,ko01240,ko02010
Hmsp000364	L-Cyclopentylglycine	Amino acids and derivatives	Amino acids and derivatives	2521-84-8	+	+	-
Zbqp002511	N-Methylisoleucine	Amino acids and derivatives	Amino acids and derivatives	39554-61-5	+	+	-
Zmdp000292	Arginine methyl ester*	Amino acids and derivatives	Amino acids and derivatives	-	+	+	-
Zmjp000182	N-Monomethyl-L-arginine*	Amino acids and derivatives	Amino acids and derivatives	17035-90-4	+	+	-
MW0144208	Abu-Met-OH	Amino acids and derivatives	Amino acids and derivatives	-	+	+	-
Zmdp000446	γ-L-Glutamyl-S-methyl-L-cysteine	Amino acids and derivatives	Amino acids and derivatives	-	+	+	-
pme2914	3-Hydroxy-3-methylpentane-1,5-dioic acid	Amino acids and derivatives	Amino acids and derivatives	503-49-1	+	+	-
MWSmce706	Cyclo(Ala-Gly)	Amino acids and derivatives	Amino acids and derivatives	4526-77-6	+	+	-
Yalp000545	N-Methyl-L-proline*	Amino acids and derivatives	Amino acids and derivatives	475-11-6	+	+	-
NK10251888	NG,NG-Dimethyl-L-arginine*	Amino acids and derivatives	Amino acids and derivatives	30315-93-6	+	+	-
Rfmb318	D-Proline betaine	Amino acids and derivatives	Amino acids and derivatives	1195-94-4	+	+	-
MWS5164	N,N'-Dimethylarginine;SDMA*	Amino acids and derivatives	Amino acids and derivatives	30344-00-4	+	+	-
MW0106500	DL-Dopa	Amino acids and derivatives	Amino acids and derivatives	63-84-3	+	+	-
ML10181668	Cycloleucine*	Amino acids and derivatives	Amino acids and derivatives	52-52-8	+	+	-
MWStz103	S-(5'-Adenosyl)-L-methionine	Amino acids and derivatives	Amino acids and derivatives	29908-03-0	+	+	ko00261,ko00270,ko00330,ko00908,ko00999,ko01100,ko01110,ko01230,ko01240,ko04122
pme1210	L-Methionine	Amino acids and derivatives	Amino acids and derivatives	63-68-3	+	+	ko00270,ko00470,ko00966,ko00970,ko00999,ko01100,ko01110,ko01210,ko01230,ko01240
Zmmp002946	(3-(carboxyamino)-2-methylpropanoyl)phenylalanine	Amino acids and derivatives	Amino acids and derivatives	-	+	+	-
MWSmce585	Methyl 3-aminopropanoate	Amino acids and derivatives	Amino acids and derivatives	4138-35-6	+	+	-
Zbqn002253	6-(((S)-1-carboxyethyl)amino)-4-hydroxyhexanoicacid*	Amino acids and derivatives	Amino acids and derivatives	-	+	+	-
mws0224	DL-Methionine	Amino acids and derivatives	Amino acids and derivatives	59-51-8	+	+	-
mws0254	L-Histidine*	Amino acids and derivatives	Amino acids and derivatives	71-00-1	+	+	ko00340,ko00410,ko00470,ko00970,ko01100,ko01110,ko01230,ko02010
mws0260	L-Arginine	Amino acids and derivatives	Amino acids and derivatives	74-79-3	+	+	ko00220,ko00261,ko00330,ko00470,ko00970,ko01100,ko01110,ko01230,ko02010
mws0193	L-Homocitrulline	Amino acids and derivatives	Amino acids and derivatives	1190-49-4	+	+	-
pme3388	Homoarginine	Amino acids and derivatives	Amino acids and derivatives	156-86-5	+	+	-
mws1051	S-Adenosylmethionine	Amino acids and derivatives	Amino acids and derivatives	485-80-3	+	+	-
MWS04412	N(6),N(6)-Dimethyl-L-lysine	Amino acids and derivatives	Amino acids and derivatives	2259-86-1	+	+	-
Hmcp005575	Quercetin-5,4'-di-O-glucoside	Flavonoids	Flavonols	-	+	-	-
pmb0678	Vitexin-7-O-(6''-feruloyl)glucoside	Flavonoids	Flavones	-	+	-	-
Lmbp003668	Kaempferol-3-O-arabinoside*	Flavonoids	Flavonols	-	+	-	-
Zmgp002917	Okanin-4'-O-glucosyl-O-glucoside*	Flavonoids	Chalcones	-	+	-	-
Zmgp003335	Okanin-3',4'-di-O-glucoside*	Flavonoids	Chalcones	-	+	-	-
Zbnn005420	Eriodictyol-7-O-(6''-malonyl)glucoside	Flavonoids	Flavanones	-	+	+	-
Lmhn004960	7-O-Galloyltricetiflavan	Flavonoids	Flavanols	-	+	+	-
mws0038	5,4'-Dihydroxy-3,7-dimethoxyflavone(Kumatakenin)	Flavonoids	Flavonols	3301-49-3	+	+	-
mws1290	Kaempferol-3-O-(6''-p-Coumaroyl)glucoside (Tiliroside)	Flavonoids	Flavonols	20316-62-5	+	+	-
Lmgp005868	Chrysoeriol-7-O-(6''-feruloyl)glucoside	Flavonoids	Flavones	-	+	+	-
pmn001583	Quercetin-3-O-robinobioside	Flavonoids	Flavonols	52525-35-6	+	+	-
pmb3053	Tricin-4'-O-eudesmic acid	Flavonoids	Flavones	-	+	+	-
pmp001310	6-Hydroxykaempferol-3,6-O-Diglucoside*	Flavonoids	Flavonols	-	+	+	-
mws2220	Gallocatechin 3-O-gallate*	Flavonoids	Flavanols	5127-64-0	+	+	-
MWSHY0128	5,7,8,4'-Tetramethoxyflavone*	Flavonoids	Flavones	6601-66-7	+	+	-
Lmcp007240	5,6,7,4'-Tetramethoxyflavone*	Flavonoids	Flavones	1168-42-9	+	+	-
Lmtp004044	Quercetin-3-O-apiosyl(1→2)galactoside	Flavonoids	Flavonols	-	+	+	-
mws0034	Epigallocatechin-3-gallate*	Flavonoids	Flavanols	989-51-5	+	+	-
Lmxn007955	Sudachitin	Flavonoids	Flavones	4281-28-1	+	+	-
Lmjp005224	4',5,7-Trihydroxy-3',3,6-Trimethoxyflavone (Jaceidin)	Flavonoids	Flavones	10173-01-0	+	+	-
Zmcp003989	Kaempferol-3-O-rhamnosyl(1→2)glucoside	Flavonoids	Flavonols	-	+	+	-
Lmzn001894	Kaempferol-3-O-glucuronide	Flavonoids	Flavonols	22688-78-4	+	+	-
Zbsp005012	Tricin-4'-O-(guaiacylglycerol)ether-5-O-glucoside*	Flavonoids	Flavones	-	+	+	-
Zmap009745	Ayanin (3',5-Dihydroxy-3,4',7-Trimethoxyflavone)*	Flavonoids	Flavones	572-32-7	+	+	ko00944,ko01110
Lmjp006533	4',5-Dihydroxy-3,3',7-Trimethoxyflavone; Pachypodol*	Flavonoids	Flavones	33708-72-4	+	+	-
Hmmp007513	5,7-Dihydroxy-6,3',4',5'-tetramethoxyflavone (Arteanoflavone)	Flavonoids	Flavones	68710-17-8	+	+	-
Hmjp003123	Quercetin-5-O-glucuronide	Flavonoids	Flavonols	-	+	+	-
Zbsp002605	Vicenin II-7-O-glucoside*	Flavonoids	Flavones	-	+	+	-
Xmyp004945	Kaempferol-3-O-(6''-Rhamnosyl-2''-Glucosyl)Glucoside (Camelliaside A)	Flavonoids	Flavonols	135095-52-2	+	+	-
mws0059	Quercetin-3-O-rutinoside (Rutin)	Flavonoids	Flavonols	153-18-4	+	+	ko00944,ko01100,ko01110
HJN104	Dihydromyricetin-3-O-glucoside	Flavonoids	Flavanonols	-	+	+	-
mws0051	Acacetin	Flavonoids	Flavones	480-44-4	+	+	ko00944
MWSHY0162	Quercetin-3-O-sophoroside (Baimaside)*	Flavonoids	Flavonols	18609-17-1	+	+	ko00944,ko01110
Lmyn004037	Eriodictyol-7-O-(6''-O-galloyl)glucoside	Flavonoids	Flavanones	-	+	+	-
Lmnp002762	Cirsimaritin-8-C-[glucosyl-(1-2)]-glucoside	Flavonoids	Flavones	-	+	+	-
Hmlp002975	Isorhamnetin-3-O-glucuronide-7-O-rhamnoside	Flavonoids	Flavonols	-	+	+	-
pmb0616	Isoorientin-7-O-(2''-xyloyl)glucoside	Flavonoids	Flavones	-	+	+	-
Lmyp004963	Apigenin-6-C-(2''-rhamnosyl)glucoside	Flavonoids	Flavones	-	+	+	-
mws1397	Epicatechin gallate*	Flavonoids	Flavanols	1257-08-5	+	+	-
pmp000344	3',4',7-Trihydroxyflavone	Flavonoids	Flavones	2150-11-0	+	+	-
Zbsn004679	Apigenin-7-O-glucoside-4'-O-rutinoside	Flavonoids	Flavones	-	+	+	-
pmn001637	Kaempferol-3-O-arabinoside (Juglanin)	Flavonoids	Flavonols	5041-67-8	+	+	-
Zmgp004436	Okanin-4'-(6''-O-acetyl)glucoside*	Flavonoids	Chalcones	-	+	+	-
HJAP006	Syringetin-7-O-glucoside*	Flavonoids	Flavonols	-	+	+	-
mws0463	Hesperetin	Flavonoids	Flavanones	520-33-2	+	+	ko00941
Zmhn001934	Polygonimitin B	Flavonoids	Other Flavonoids	-	+	+	-
Lmcp004369	Quercetin-3',4'-dimethyl ether	Flavonoids	Flavonols	3306-29-4	+	+	-
Lacn005887	Noricariside	Flavonoids	Flavonols	-	+	+	-
Lmyn005006	Eriodictyol-7-O-(6''-O-p-coumaroyl)glucoside	Flavonoids	Flavanones	-	+	+	-
Zmhp004269	Skullcapflavone II	Flavonoids	Flavones	55084-08-7	+	+	-
pmb1466	Tricin-4'-O-syringic acid	Flavonoids	Flavones	-	+	+	-
HJAP148	Kaempferol-3-O-sambubioside	Flavonoids	Flavonols	27661-51-4	+	+	-
mws0355	Catechin gallate*	Flavonoids	Flavanols	130405-40-2	+	+	-
Lmmp003306	Quercetin-3-O-xylosyl(1→2)arabinoside	Flavonoids	Flavonols	-	+	+	-
mws1360	Engeletin	Flavonoids	Flavanonols	572-31-6	+	+	-
MWSHY0142	Quercetin-3-O-(2''-O-galloyl)galactoside	Flavonoids	Flavonols	53209-27-1	+	+	-
mws0918	Prunetin (5,4'-Dihydroxy-7-methoxyisoflavone)	Flavonoids	Isoflavones	552-59-0	+	+	ko00943
Lmtn002997	Mearnsetin-3-O-glucoside	Flavonoids	Flavones	-	+	+	-
Zmyn003693	6-Hydroxy-2'-methoxyflavone	Flavonoids	Flavones	61546-59-6	+	+	-
pmb3031	Tricin-4'-O-glycerol	Flavonoids	Flavones	-	+	+	-
MWSHY0100	Avicularin(Quercetin-3-O-α-L-arabinofuranoside)*	Flavonoids	Flavonols	572-30-5	+	+	-
Lmjp003231	Patuletin-3-O-glucoside*	Flavonoids	Flavonols	-	+	+	-
HJN069	Tetrahydroxyflavan-(4α-8-epicatechin)*	Flavonoids	Flavanols	-	+	+	-
Zbsp105239	Tricin-7-O-(4'-O-glucoside)-guaiacylglycerol-ether*	Flavonoids	Flavones	-	+	+	-
Lmcn005735	Methylhesperidin	Flavonoids	Flavanones	11013-97-1	+	+	-
Lmjp002596	Quercetin-3-O-sambubioside	Flavonoids	Flavonols	83048-35-5	+	+	ko00944
mws1172	Trifolirhizin (Maackiain-3-O-glucoside)	Flavonoids	Isoflavones	6807-83-6	+	+	ko00943
Lmyp004770	Quercetin-3-O-(2''-O-p-Coumaroyl)glucoside	Flavonoids	Flavonols	-	+	+	-
Lmjp002461	Quercetin-3-O-neohesperidoside*	Flavonoids	Flavonols	29662-79-1	+	+	-
Zbbn005905	(2S)-Abyssinone II	Flavonoids	Flavanones	-	+	+	-
MWSHY0202	6-Methylflavone	Flavonoids	Flavones	29976-75-8	+	+	-
Lmmp004257	6-C-Methylquercetin-3-O-rhamnoside	Flavonoids	Flavonols	-	+	+	-
pmb0665	Orientin-7-O-glucoside	Flavonoids	Flavones	-	+	+	-
Zmhn001036	Choerospondin	Flavonoids	Flavanones	81202-36-0	-	+	-
Lmqp007331	Kaempferol-3-O-(3''-O-p-Coumaroyl)rhamnoside	Flavonoids	Flavonols	-	+	+	-
Lmgp004167	3',4,4',5,7-Pentahydroxyflavan (Luteoforol)	Flavonoids	Flavanols	13392-26-2	+	+	ko00941
Zmhn002574	Rhamnazin 3-Glucosyl-Arabinofuranoside	Flavonoids	Flavonols	-	+	+	-
pmb3039	Tricin-4'-O-oxalic acid-7-O-(p-coumaroyl)shikimic acid	Flavonoids	Flavones	-	+	+	-
Lmqn009304	Eucalyptin (5-Hydroxy-7,4'-dimethoxy-6,8-dimethylflavone)	Flavonoids	Flavanones	3122-88-1	+	+	-
Zbsp005239	Tricin-5-O-(guaiacylglycerol)ether-7-O-glucoside*	Flavonoids	Flavones	-	+	+	-
pmn001477	4-C-Glucose-1,3,6-trihydroxy-7-methoxyxanthone	Flavonoids	Other Flavonoids	-	+	+	-
Lmdp003509	Quercetin-3-O-xyloside (Reynoutrin)*	Flavonoids	Flavonols	549-32-6	+	+	-
Lmjp005871	Penduletin (5,4'-Dihydroxy-3,6,7-trimethoxyflavone)	Flavonoids	Flavones	569-80-2	+	+	-
HJAP154	Galloylisorhamnetin*	Flavonoids	Flavonols	-	+	+	-
mws0791	Poncirin (Isosakuranetin-7-O-neohesperidoside)*	Flavonoids	Flavanones	14941-08-3	+	+	-
MWSslk252	Didymin (Isosakuranetin-7-O-rutinoside)*	Flavonoids	Flavanones	14259-47-3	+	+	-
Cmxn004016	Dihydromarein	Flavonoids	Chalcones	-	+	+	-
HJAP005	Laricitrin-3-O-glucoside*	Flavonoids	Flavonols	39986-90-8	+	+	-
Hmmp002266	Apigenin-7-O-rutinoside-4'-O-rutinoside	Flavonoids	Flavones	-	+	+	-
pmb0578	Luteolin-7-O-(6''-sinapoyl)glucoside	Flavonoids	Flavones	-	+	+	-
pme1201	Phloretin	Flavonoids	Chalcones	60-82-2	+	+	ko00941,ko01110
pmp000587	Luteolin-7-O-(6''-malonyl)glucoside*	Flavonoids	Flavones	-	+	+	-
pmb0579	Chrysoeriol-7-O-(6''-sinapoyl)glucoside	Flavonoids	Flavones	-	+	+	-
Lmsp004166	Quercetin-3-O-glucoside-7-O-rhamnoside*	Flavonoids	Flavonols	-	+	+	-
pma0214	6-C-Methylquercetin-3-O-glucoside*	Flavonoids	Flavonols	-	+	+	-
pmb1108	Luteolin-6,8-di-C-glucoside-7-O-glucoside	Flavonoids	Flavones	-	+	+	-
Hmcp002316	Isorhamnetin-3-O-arabinoside	Flavonoids	Flavonols	-	+	+	-
Lmmp003091	Quercetin-3-O-(4''-O-glucosyl)rhamnoside	Flavonoids	Flavonols	59262-54-3	+	+	-
Zmjp004852	5,6,3',4'-Tetrahydroxy-3,7-dimethoxyflavone-6-O-glucoside*	Flavonoids	Flavones	-	+	+	-
Lmyp005841	Chrysin-7-O-glucoside	Flavonoids	Flavones	31025-53-3	+	+	-
pmp000237	Apigenin-6-C-(2''-glucuronyl)xyloside	Flavonoids	Flavones	-	+	+	-
MWSslk163	Isobavachin	Flavonoids	Flavanones	31524-62-6	+	+	-
Lajp004190	Afzelechin-(4α→8)-epiafzelechin	Flavonoids	Flavanols	1383627-30-2	+	+	-
pme3233	Calycosin	Flavonoids	Isoflavones	20575-57-9	+	+	ko00943,ko01110
mws1316	Hydroxygenkwanin	Flavonoids	Flavones	20243-59-8	+	+	-
Lmjp005016	Cirsiliol (3',4',5-Trihydroxy-6,7-Dimethoxyflavone)	Flavonoids	Flavanones	34334-69-5	+	+	-
Zbpn005555	Phloretin-4'-O-glucoside (Trilobatin)*	Flavonoids	Chalcones	4192-90-9	+	+	-
Lmmp002963	6-C-Methylquercetin-3-O-rutinoside	Flavonoids	Flavonols	-	+	+	-
Lajp005875	Odoratin rutinoside	Flavonoids	Flavones	-	+	+	-
Lmyp004318	Kaempferol-3-O-(6''-p-Coumaroyl)galactoside*	Flavonoids	Flavonols	-	+	+	-
Hmmp002121	Isorhamnetin-3-O-gallate*	Flavonoids	Flavonols	-	+	+	-
pmp000573	Acacetin-7-O-galactoside	Flavonoids	Flavones	-	+	+	-
Hmcp002399	Limocitrin-3-O-glucoside*	Flavonoids	Flavonols	-	+	+	-
mws0856	Quercetin-4'-O-glucoside (Spiraeoside)*	Flavonoids	Flavonols	20229-56-5	+	+	-
mws0091	Quercetin-3-O-glucoside (Isoquercitrin)	Flavonoids	Flavonols	482-35-9	+	+	ko00944,ko01100,ko01110
pmp000581	Apigenin-7-O-(6''-acetyl)glucoside	Flavonoids	Flavones	72741-92-5	+	+	-
Zmzp004111	Selagin	Flavonoids	Flavones	-	+	+	-
Lamn005190	Glucosyl isomucronulatol-7-O-glucoside	Flavonoids	Other Flavonoids	-	+	+	-
Zmxp002867	Chrysoeriol-5,7-di-O-glucoside	Flavonoids	Flavones	-	+	+	-
Lmyp004617	Pinocembrin-7-O-glucoside (Pinocembroside)	Flavonoids	Flavanones	75829-43-5	+	+	-
mws1035	Kaempferol-3-O-robinoside-7-O-rhamnoside (Robinin)*	Flavonoids	Flavonols	301-19-9	+	+	-
Lmdp004892	Kaempferol-3-O-(6''-malonyl)galactoside*	Flavonoids	Flavonols	-	+	+	-
Lmjn005592	Cirsilineol (4',5-Dihydroxy-3',6,7-trimethoxyflavone)	Flavonoids	Flavanones	41365-32-6	+	+	-
mws1329	Quercetin-7-O-glucoside*	Flavonoids	Flavonols	491-50-9	+	+	-
MWSHY0018	Nobiletin (5,6,7,8,3',4'-Hexamethoxyflavone)	Flavonoids	Flavones	478-01-3	+	+	-
pmp001135	Biondnoid I	Flavonoids	Flavonols	142750-32-1	+	+	-
Lssp210056	Quercetin3-O-galactoside*	Flavonoids	Other Flavonoids	-	+	+	-
Zmgp005070	Centaurein	Flavonoids	Flavones	35595-03-0	+	+	-
Hmgp003664	Apigenin-6-C-rhamnoside	Flavonoids	Flavones	-	+	+	-
mws1454	Persicoside	Flavonoids	Flavanones	28978-03-2	+	+	-
mws0055	Tangeretin (4',5,6,7,8-Pentamethoxyflavone)	Flavonoids	Flavones	481-53-8	+	+	-
Wbtn004512	1,8-dihydroxy-4,5-dimethoxy-3-{[(2s,3r,4s,5s,6r)-3,4,5-trihydroxy-6-(hydroxymethyl)oxan-2-yl]oxy}xanthen-9-one*	Flavonoids	Other Flavonoids	-	+	+	-
pme1598	Hesperetin-5-O-glucoside	Flavonoids	Flavanones	69651-80-5	+	+	-
Lmcp003402	Tamarixetin-3-O-glucoside (Tamarixin)*	Flavonoids	Flavonols	27542-39-8	+	+	-
Cmsp004086	Dihydrokaempferide	Flavonoids	Flavanonols	137225-59-3	+	+	-
mws0917	3,7-Di-O-methylquercetin	Flavonoids	Flavonols	2068-02-2	+	+	ko00944,ko01110
pmb0613	Apigenin-6,8-di-C-glucoside-4'-O-glucoside*	Flavonoids	Flavones	-	+	+	-
mws1422	Epiafzelechin	Flavonoids	Flavanols	24808-04-6	+	+	ko00941,ko01110
pmp001164	Iristectorin B	Flavonoids	Isoflavones	94396-09-5	+	+	-
MW0139750	Spinosin	Flavonoids	Flavones	72063-39-9	+	+	-
Lacn005311	Phellatin	Flavonoids	Flavonols	-	+	+	-
pma6640	3'-O-Methyltricetin-7-O-glucoside*	Flavonoids	Flavones	-	+	+	-
HJN051	Tamarixetin-3-O-rutinoside	Flavonoids	Flavonols	-	+	+	-
Zmlp003063	Luteolin-7-O-(2''-O-rhamnosyl)rutinoside*	Flavonoids	Flavones	-	+	+	-
pmp000003	Nepetin (5,7,3',4'-Tetrahydroxy-6-methoxyflavone)	Flavonoids	Flavones	520-11-6	+	+	-
Lmbn006032	Hypolaetin	Flavonoids	Flavones	27696-41-9	+	+	-
HJN055	Dihydrocharcone-4'-O-glucoside*	Flavonoids	Chalcones	-	+	+	-
MWSHY0064	Isorhamnetin-3-O-neohesperidoside*	Flavonoids	Flavonols	55033-90-4	+	+	-
Hmzp003994	Pedaliin*	Flavonoids	Flavones	22860-72-6	+	+	-
Zbnp004262	Diosmetin-8-C-(2''-O-rhamnosyl)glucoside	Flavonoids	Flavones	98891-92-0	+	+	-
Jmgn005927	2-hydroxynaringenin*	Flavonoids	Flavanones	-	+	+	-
Zmxp005470	Tricin-7-O-(6''-O-malonyl)glucoside	Flavonoids	Flavones	-	+	+	-
Zmhp003322	Isovitexin-2''-O-(6'''-p-coumaroyl)glucoside	Flavonoids	Flavones	-	+	+	-
Lmlp007435	Isosalipurposide-6''-O-p-coumaric acid	Flavonoids	Chalcones	-	+	+	-
Lmcp003788	Isotamarixin*	Flavonoids	Flavonols	-	+	+	-
MWSslk202	Oroxin B	Flavonoids	Flavones	114482-86-9	+	+	-
MWSslk237	Hispidulin-7-O-Glucoside*	Flavonoids	Flavones	17680-84-1	+	+	-
pmp000194	6''-O-Malonylgenistin*	Flavonoids	Isoflavones	51011-05-3	+	+	ko00943
Cmxp004324	Okanin-4'-O-(6''-O-malonyl)glucoside	Flavonoids	Chalcones	-	+	+	-
pmb0719	Tricin-4'-O-(syringyl alcohol)ether-5-O-glucoside	Flavonoids	Flavones	-	+	+	-
Lmlp006175	Isosalipurposide (Phlorizin Chalcone)*	Flavonoids	Chalcones	4547-85-7	+	+	ko00941
Lmyp004407	Kaempferol-3-O-(2''-p-Coumaroyl)galactoside*	Flavonoids	Flavonols	-	+	+	-
Lmdn006025	2-Hydroxy-2,3-dihydrogenistein*	Flavonoids	Isoflavones	-	+	+	ko00943,ko01100,ko01110
Lmtp003948	3',5',5,7-Tetrahydroxy-4'-methoxyflavanone-3'-O-glucoside	Flavonoids	Flavones	-	+	+	-
Laxp006028	3',4',6-Trihydroxyaurone	Flavonoids	Other Flavonoids	-	+	+	-
mws1173	Garbanzol	Flavonoids	Flavonols	1226-22-8	+	+	ko00941
Lmwp003442	Amoenin	Flavonoids	Flavonols	-	+	+	-
pmp000013	Eupatilin-7-O-glucoside	Flavonoids	Flavones	-	+	+	-
pmb1312	Tricin-4'-O-(guaiacylglycerol)ether-7-O-glucoside*	Flavonoids	Flavones	-	+	+	-
Lmyp004081	Isovitexin-2''-O-rhamnoside	Flavonoids	Flavones	-	+	+	-
Zmpn004068	Phloretin-2'-O-(6''-O-xylosyl)glucoside	Flavonoids	Chalcones	-	+	+	-
Xmyp005599	Kaempferol-3-O-galactoside-4'-O-glucoside	Flavonoids	Flavonols	-	+	+	-
Lamp008236	3-(3,4-dihydroxybenzyl)-5,7-dihydroxy-6-methoxychroman-4-one	Flavonoids	Other Flavonoids	-	+	+	-
Xmgp006913	2,4,2',4'-tetrahydroxy-3'-prenylchalcone	Flavonoids	Chalcones	-	+	+	-
pmp001309	6-Hydroxykaempferol-7-O-glucoside*	Flavonoids	Flavonols	-	+	+	-
Hmcp002187	Limocitrin-3-O-galactoside*	Flavonoids	Flavonols	-	-	+	-
Cmxp004977	Isookanin	Flavonoids	Flavanones	-	+	+	-
Lssp210101	Kushenol S	Flavonoids	Other Flavonoids	254886-72-1	+	+	-
Lmpp003465	Myricetin-3-O-β-D-glucoside	Flavonoids	Flavonols	19833-12-6	+	+	-
MW0132545	3,7,4'-Trihydroxyflavone	Flavonoids	Flavones	2034-65-3	+	+	-
Zmpp002571	Robinetin	Flavonoids	Flavonols	490-31-3	+	+	-
Lmsp010393	Eupatorin-5-methylether (3'-hydroxy-5,6,7,4'-tetramethoxyflavone)	Flavonoids	Flavones	21764-09-0	+	+	-
Cmxp003531	Okanin-4'-O-gentiobioside*	Flavonoids	Chalcones	-	+	+	-
Lmyn006227	Galangin (3,5,7-Trihydroxyflavone)	Flavonoids	Flavones	548-83-4	+	+	ko00941
mws0032	Myricetin	Flavonoids	Flavonols	529-44-2	+	+	ko00941,ko00944,ko01110
Zbsp005715	Hesperetin-7-O-(6''-malonyl)glucoside	Flavonoids	Flavanones	-	+	+	-
Zmxp003107	Luteolin-7,3'-di-O-glucoside*	Flavonoids	Flavones	52187-80-1	+	+	-
pme3227	Vitexin-2''-O-rhamnoside	Flavonoids	Flavones	64820-99-1	+	+	ko00944
pmp000579	Diosmetin-7-O-galactoside*	Flavonoids	Flavones	-	+	+	-
Lmjp003655	6-C-MethylKaempferol-3-glucoside*	Flavonoids	Flavones	-	+	+	-
Hmmp004965	Diosmetin-7-O-glucoside*	Flavonoids	Flavones	20126-59-4	+	+	-
Hmpp002612	Luteolin-7-O-gentiobioside*	Flavonoids	Flavones	-	+	+	-
pmb0608	Chrysoeriol-7-O-(6''-malonyl)glucoside	Flavonoids	Flavones	-	+	+	-
Jmgn004021	6-C-Glucosyl-2-Hydroxynaringenin	Flavonoids	Flavanones	-	+	+	-
Lmmp001947	Gossypetin-3-O-glucoside*	Flavonoids	Flavonols	-	+	+	-
mws1519	Eriodictyol-7-O-Rutinoside (Eriocitrin)	Flavonoids	Flavanones	13463-28-0	+	+	-
pmp000240	Apigenin-6-C-(2''-glucuronyl)glucoside	Flavonoids	Flavones	-	+	+	-
Laxp003721	Nothofagin	Flavonoids	Chalcones	11023-94-2	+	+	-
Zbtn005022	3-Hydroxyphloretin-4'-O-glucoside	Flavonoids	Chalcones	-	+	+	-
MWSHY0135	Isorhamnetin-3-O-rutinoside (Narcissin)*	Flavonoids	Flavonols	604-80-8	+	+	-
MWSHY0061	Kaempferol-3-O-neohesperidoside*	Flavonoids	Flavonols	32602-81-6	+	+	-
pmp000241	Luteolin-6-C-(2''-glucuronyl)glucoside	Flavonoids	Flavones	-	+	+	-
HJAP058	5,6,7,4'-Tetramethoxyflavanone	Flavonoids	Flavanones	2569-77-9	+	+	-
mws1474	5,7-Dihydroxy-3',4',5'-trimethoxyflavone	Flavonoids	Flavones	18103-42-9	+	+	-
Lmsp004670	Kaempferol-3-O-glucoside-7-O-rhamnoside*	Flavonoids	Flavonols	2392-95-2	+	+	-
Wbtn014060	Nigrolineaxanthone K	Flavonoids	Other Flavonoids	864516-31-4	+	+	-
Zblp004362	Kaempferol-3-O-robinobioside(Biorobin)*	Flavonoids	Flavonols	17297-56-2	+	+	-
pmp000980	Maohuoside A	Flavonoids	Flavonols	128988-55-6	+	+	-
MWSHY0189	Apigenin-7-O-glucoside(Cosmosiin)*	Flavonoids	Flavones	578-74-5	+	+	ko00944
Wbtn004362	1,3,6,7-tetrahydroxy-2-(3,4,5-trihydroxyoxan-2-yl)xanthen-9-one	Flavonoids	Other Flavonoids	-	+	+	-
Lmmp002795	Pratensein-7-O-glucoside	Flavonoids	Isoflavones	36191-03-4	+	+	-
pme0321	Kaempferol-7-O-rhamnoside*	Flavonoids	Flavonols	20196-89-8	+	+	-
Lmhp003217	2'-Hydoxy-5-methoxyGenistein-O-rhamnosyl-glucoside*	Flavonoids	Isoflavones	-	+	+	-
Lmmp002463	Sexangularetin-3-O-glucoside-7-O-rhamnoside*	Flavonoids	Flavonols	-	+	+	-
MWSslk002	Sophoricoside*	Flavonoids	Isoflavones	152-95-4	+	+	-
Smhp004476	Isovitexin-2''-O-xyloside	Flavonoids	Flavones	-	+	+	-
Hmbp002730	Isoscutellarein*	Flavonoids	Flavones	41440-05-5	+	+	-
mws1033	Homoeriodictyol	Flavonoids	Flavanones	446-71-9	+	+	ko00941
Lmfp003403	Quercetagetin-7-O-glucoside(Quercetagitrin)*	Flavonoids	Flavonols	548-75-4	+	+	-
Zbnn003132	Eriodictyol-8-C-glucoside-4'-O-glucoside	Flavonoids	Flavanones	-	+	+	-
Lmmn003398	Kaempferol-3-O-(6''-O-acetyl)glucoside	Flavonoids	Flavonols	-	+	+	-
Lmsp004721	Tamarixetin-3-O-glucoside-7-O-rhamnoside*	Flavonoids	Flavonols	-	+	+	-
MWSHY0058	Luteolin (5,7,3',4'-Tetrahydroxyflavone)*	Flavonoids	Flavones	491-70-3	+	+	ko00941,ko00944,ko01100,ko01110
Lmgp004731	Genistein-7-O-galactoside*	Flavonoids	Isoflavones	-	+	+	-
mws0919	Kaempferol-3-O-rhamnoside (Afzelin)(Kaempferin)*	Flavonoids	Flavonols	482-39-3	+	+	ko00944
pmp000171	Andrographidine A	Flavonoids	Flavanones	113963-37-4	+	+	-
Lahn006105	6-Demethoxy-4'-O-methylcapillarisin glucoside*	Flavonoids	Other Flavonoids	-	+	+	-
MWSHY0174	Epicatechin	Flavonoids	Flavanols	490-46-0	+	+	ko00941,ko01100,ko01110
pmp000786	Eupatorin; 3',5-Dihydroxy-4',6,7-Trimethoxyflavone*	Flavonoids	Flavones	855-96-9	+	+	-
Lmmp004504	2'-Hydroxygenistein*	Flavonoids	Isoflavones	1156-78-1	+	+	ko00943
Zbzp003056	Isoorientin-7-O-glucoside	Flavonoids	Flavones	-	+	+	-
Smhp103736	isocarlinoside*	Flavonoids	Flavones	83151-90-0	+	+	-
Lmbp002592	Kaempferol-3,7-O-diglucoside*	Flavonoids	Flavonols	25615-14-9	+	+	-
pmp000006	Eupatilin (5,7-Dihydroxy-3',4',6-Trimethoxyflavone)*	Flavonoids	Flavones	22368-21-4	+	+	-
Smbp005175	Rivularin*	Flavonoids	Flavones	70028-59-0	+	+	-
HJAP012	Luteolin-8-C-arabinoside	Flavonoids	Flavones	-	+	+	-
Hmpp003270	Luteolin-4'-O-glucoside*	Flavonoids	Flavones	6920-38-3	+	+	-
Smhp003736	carlinoside*	Flavonoids	Flavones	59952-97-5	+	+	-
Zmhp004065	7,8-Dihydroxy-5,6,4'-trimethoxyflavone*	Flavonoids	Flavones	-	+	+	-
Hmhp005846	Tenaxin I*	Flavonoids	Flavones	86926-52-5	+	+	-
MWSHY0145	Eriodictyol (5,7,3',4'-Tetrahydroxyflavanone)	Flavonoids	Flavanones	552-58-9	+	+	ko00941,ko01100,ko01110
MWS20151	Apigenin; 4',5,7-Trihydroxyflavone*	Flavonoids	Flavones	520-36-5	+	+	ko00941,ko00943,ko00944,ko01100,ko01110
Lssp210422	Genistein*	Flavonoids	Isoflavones	446-72-0	+	+	ko00943,ko01100,ko01110
pmb0681	Apigenin-8-C-Arabinoside*	Flavonoids	Flavones	-	+	+	-
Hmmp003156	Isovitexin-7-O-glucoside(Saponarin)	Flavonoids	Flavones	20310-89-8	+	+	-
Lmlp003531	Luteolin-3'-O-glucoside*	Flavonoids	Flavones	5154-41-6	+	+	-
pmp001079	Luteolin-7-O-neohesperidoside (Lonicerin)	Flavonoids	Flavones	25694-72-8	+	+	ko00944
mws0920	Tricetin (5,7,3',4',5'-Pentahydroxyflavone)	Flavonoids	Flavones	520-31-0	+	+	ko00941
mws0914	3,5,7-Trihydroxyflavanone (Pinobanksin)	Flavonoids	Flavanonols	548-82-3	+	+	ko00941
Lmgp003335	4',5-Dihydroxyisoflavone-7-O-galactoside*	Flavonoids	Isoflavones	-	+	+	-
MWSHY0132	Quercetin-3-O-rhamnoside(Quercitrin)	Flavonoids	Flavonols	522-12-3	+	+	ko00944
Lmdn003665	Farrerol-5,7-di-O-glucoside	Flavonoids	Flavanones	-	+	+	-
Zmtp102903	Juglanin*	Flavonoids	Flavonols	-	+	+	-
pmb3012	Chrysoeriol-7-O-glucoside*	Flavonoids	Flavones	19993-32-9	+	+	-
Lmsp004137	3,4,2',4',6'-Pentahydroxychalcone	Flavonoids	Chalcones	73692-51-0	+	+	ko00941,ko01100,ko01110
pmp000585	Apigenin-7-O-(6''-malonyl)glucoside*	Flavonoids	Flavones	86546-87-4	+	+	-
Ladp005441	Elliptinol	Flavonoids	Other Flavonoids	-	+	+	-
pme1611	Isohemiphloin	Flavonoids	Flavanones	3682-02-8	+	+	-
Lmlp005572	Galangin-7-O-glucoside*	Flavonoids	Flavones	-	+	+	-
HJN086	Eriodictyol-3'-O-glucoside*	Flavonoids	Flavanones	-	+	+	-
Hmhp005160	Rehderianin I*	Flavonoids	Flavonols	90965-30-3	+	+	-
Hmgp003130	Iristectorigenin A*	Flavonoids	Isoflavones	-	+	+	-
Wtmn002164	3,4-dimethoxy-2-[(3,4,5-trihydroxy-6-{[(3,4,5-trihydroxy-6-methyloxan-2-yl)oxy]methyl}oxan-2-yl)oxy]xanthen-9-one	Flavonoids	Other Flavonoids	-	+	+	-
pmp000004	4',5,7-Trihydroxy-3',6-dimethoxyflavone (Jaceosidin)*	Flavonoids	Flavones	18085-97-7	+	+	-
mws1179	Naringenin-7-O-glucoside (Prunin)*	Flavonoids	Flavanones	529-55-5	+	+	ko00941
Zmhp002409	Isoluteolin-6,8-di-C-glucoside*	Flavonoids	Flavones	-	+	+	-
Lmnp003080	Hispidulin-8-C-(2''-O-xylosyl)xyloside	Flavonoids	Flavones	-	+	+	-
MWS20145	Eriodictyol-7-O-glucoside*	Flavonoids	Flavanones	38965-51-4	+	+	-
Lmmp005689	Cajanin	Flavonoids	Isoflavones	32884-36-9	+	+	-
Lmnp002584	Hispidulin-8-C-(2''-O-glucosyl)glucoside	Flavonoids	Flavones	-	+	+	-
MW0138670	kaempferol 7-O-glucoside*	Flavonoids	Flavones	-	+	+	-
MWSHY0104	Luteolin-7-O-glucoside (Cynaroside)*	Flavonoids	Flavones	5373-11-5	+	+	ko00944
MWSHY0040	Oroxin A	Flavonoids	Flavones	57396-78-8	+	+	-
Xmyp005654	Kaempferol-4'-O-glucoside*	Flavonoids	Flavonols	-	+	+	-
pmp000127	Chrysoeriol-6,8-di-C-glucoside	Flavonoids	Flavones	-	+	+	-
Zbdp002220	2,6-Dimethoxypydroquinone-1-O-glucoside	Flavonoids	Other Flavonoids	-	+	+	-
Labp005025	Malonyl isoSakuranin	Flavonoids	Flavanones	-	+	+	-
mws1660	Schaftoside	Flavonoids	Flavones	51938-32-0	+	+	-
Lmgp004474	Genistein-7-O-galactoside-rhamnose*	Flavonoids	Isoflavones	-	+	+	-
MWSHY0017	Naringenin (5,7,4'-Trihydroxyflavanone)*	Flavonoids	Flavanones	480-41-1	+	+	ko00941,ko00943,ko01100,ko01110
Hmgp002148	Nepetin-7-O-alloside*	Flavonoids	Flavones	-	+	+	-
Lmpp003930	Apigenin-7-O-(6''-p-Coumaryl)glucoside	Flavonoids	Flavones	-	+	+	-
Lmjp003295	6-Methoxykaempferol-3-O-glucoside*	Flavonoids	Flavonols	63422-27-5	+	+	-
Zbsn003878	Vicenin-3	Flavonoids	Flavones	59914-91-9	+	+	-
Labn004865	Hydroxy isoliquiritigenin glucoside*	Flavonoids	Chalcones	-	+	+	-
Zbsp005056	Apigenin-6-C-arabinoside*	Flavonoids	Flavones	-	+	+	-
Zbsp004060	Apigenin-6-C-xyloside-8-C-arabinoside	Flavonoids	Flavones	-	+	+	-
Hmcp002207	Isorhamnetin-7-O-glucoside (Brassicin)*	Flavonoids	Flavonols	6743-96-0	+	+	-
Hmzp006059	Ladanetin	Flavonoids	Flavones	-	+	+	-
MW0134073	Isorhamnetin 3-galactoside*	Flavonoids	Flavonols	6743-92-6	+	+	-
Hmgp002036	Nepetin-7-O-glucoside(Nepitrin)*	Flavonoids	Flavones	569-90-4	+	+	-
pme0368	Apigenin-7-O-rutinoside (Isorhoifolin)*	Flavonoids	Flavones	552-57-8	+	+	-
Zajp002650	Vitexin-7-O-glucoside	Flavonoids	Flavones	-	+	+	-
mws0047	Apigenin-7-O-neohesperidoside (Rhoifolin)*	Flavonoids	Flavones	17306-46-6	+	+	ko00944
Lmtn002796	Aromadendrin-7-O-glucoside*	Flavonoids	Flavanonols	28189-90-4	+	+	-
mws0058	Diosmetin (5,7,3'-Trihydroxy-4'-methoxyflavone)*	Flavonoids	Flavones	520-34-3	+	+	-
Wbtn007469	Protogenkwanone*	Flavonoids	Other Flavonoids	-	+	+	-
mws1066	Naringenin-7-O-Rutinoside(Narirutin)*	Flavonoids	Flavanones	14259-46-2	+	+	-
mws1292	Isoschaftoside	Flavonoids	Flavones	52012-29-0	+	+	-
Lcyp000673	Prudomestin*	Flavonoids	Flavonols	3443-28-5	+	+	-
Lmmp003817	Kaempferol-3-O-(6''-malonyl)glucoside*	Flavonoids	Flavonols	-	+	+	-
zjgp122004	Okanin-3'-O-β-D-glucoside*	Flavonoids	Chalcones	-	+	+	-
Lmzp004885	Tricin (5,7,4'-Trihydroxy-3',5'-dimethoxyflavone)*	Flavonoids	Flavones	520-32-1	+	+	-
pme2960	Naringenin chalcone; 2',4,4',6'-Tetrahydroxychalcone*	Flavonoids	Chalcones	73692-50-9	+	+	ko00941,ko01100,ko01110
Lmsn002815	Kaempferol-3-O-rutinoside(Nicotiflorin)	Flavonoids	Flavonols	17650-84-9	+	+	ko00944,ko01110
Zmgp004060	paratensein-7-O-glucoside*	Flavonoids	Isoflavones	-	+	+	-
mws0046	Naringenin-7-O-Neohesperidoside(Naringin)*	Flavonoids	Flavanones	10236-47-2	+	+	ko00941
Zbsp007084	Butin; 7,3',4'-Trihydroxyflavanone*	Flavonoids	Flavanones	492-14-8	+	+	ko00941
HJAP024	Kaempferol-6,8-di-C-glucoside*	Flavonoids	Flavonols	-	+	+	-
Hmgp002238	Jaceosidin-7-O-Glucoside*	Flavonoids	Flavones	25474-11-7	+	+	-
Lamp006064	3-[(3,4-dihydroxyphenyl)methylidene]-5,7-dihydroxy-6-methoxy-2h-1-benzopyran-4-one glucosyl rhamnoside*	Flavonoids	Other Flavonoids	-	+	+	-
Cmxp003975	Okanin-4'-O-glucoside(Marein)*	Flavonoids	Chalcones	535-96-6	+	+	-
Xmyn008071	Gnetifolin B*	Flavonoids	Flavones	140671-06-3	+	+	-
Hmzp004605	Ladanetin-6-O-β-D-glucosid*	Flavonoids	Flavones	-	+	+	-
Zmjp003291	Vitexin-2''-O-galactoside	Flavonoids	Flavones	-	+	+	-
Zbpp001992	Isorhamnetin-3-O-Glucoside*	Flavonoids	Flavonols	5041-82-7	+	+	-
mws0913	Kaempferol-3-O-galactoside (Trifolin)*	Flavonoids	Flavonols	23627-87-4	+	+	ko00944,ko01110
pmp000593	Luteolin-7-O-rutinoside*	Flavonoids	Flavones	3563-98-2	+	+	-
Zmhn003257	5,7,2'-Trihydroxy-8-methoxyflavone*	Flavonoids	Flavones	-	+	+	-
MWSslk013	Tectoridin*	Flavonoids	Isoflavones	611-40-5	+	+	-
pmb3023	Eriodictyol-8-C-glucoside*	Flavonoids	Flavanones	1023271-51-3	+	+	-
MW0133376	4H-1-Benzopyran-4-one, 5,7-dihydroxy-2-(4-hydroxyphenyl)-3,6,8-trimethoxy-	Flavonoids	Flavones	57393-71-2	+	+	-
pmp000393	Isoliquiritin apioside	Flavonoids	Chalcones	120926-46-7	+	+	-
pmb0745	Tricin-4'-O-syringyl alcohol*	Flavonoids	Flavones	-	+	+	-
Lmtp002822	Apigenin-6-C-arabinoside-8-C-xyloside*	Flavonoids	Flavones	-	+	+	-
Lmtp002942	Apigenin-6,8-di-C-arabinoside*	Flavonoids	Flavones	-	+	+	-
Lmgp004959	Tricin-7-O-neohesperidoside*	Flavonoids	Flavones	53766-40-8	+	+	-
Wbtp004798	8,11-dimethoxy-2h-[1,3]dioxolo[4,5-b]xanthen-10-one	Flavonoids	Other Flavonoids	-	+	+	-
HJN090	Butin-7-O-glucoside*	Flavonoids	Flavanones	-	+	+	-
HJN087	Naringenin-4'-O-glucoside*	Flavonoids	Flavanones	-	+	+	-
pmn001716	Carthamone*	Flavonoids	Chalcones	86579-00-2	+	+	-
pmp001111	Violanthin	Flavonoids	Flavones	40581-17-7	+	+	-
pmb0603	Chrysoeriol-7,4'-di-O-glucoside	Flavonoids	Flavones	-	+	+	-
Wahp004841	Homeriodictyol-7-O-β-O-glucoside*	Flavonoids	Flavanones	-	+	+	-
Lmtp002474	Apigenin-6-C-(2''-glucosyl)arabinoside	Flavonoids	Flavones	-	+	+	-
pmp000238	Luteolin-6-C-arabinoside-7-O-glucoside	Flavonoids	Flavones	-	+	+	-
Lmcp004624	3-Methylkaempferol	Flavonoids	Flavonols	1592-70-7	+	+	-
Zbsp006756	Tricin-5-O-syringylalcohol*	Flavonoids	Flavones	-	+	+	-
pmp000120	Diosmetin-6-C-glucoside	Flavonoids	Flavones	-	+	+	-
Zbsn004665	Apigenin-8-C-Glucoside (Vitexin)*	Flavonoids	Flavones	3681-93-4	+	+	ko00941,ko00944
pmp001080	Diosmetin-7-O-Neohesperidoside (Neodiosmin)*	Flavonoids	Flavones	38665-01-9	+	+	-
mws1434	Apigenin-6-C-glucoside (Isovitexin)*	Flavonoids	Flavones	38953-85-4	+	+	ko00944
Zbsp003249	Orientin-6-C-arabinoside	Flavonoids	Flavones	-	+	+	-
Lmzp002365	Hesperetin-7-O-glucoside*	Flavonoids	Flavanones	31712-49-9	+	+	ko00941
pmp000233	Swertiajaponin	Flavonoids	Flavones	6980-25-2	+	+	-
HJAP010	Luteolin-6,8-di-C-arabinoside	Flavonoids	Flavones	-	+	+	-
MWSHY0190	Diosmetin-7-O-rutinoside (Diosmin)*	Flavonoids	Flavones	520-27-4	+	+	-
WaYn005089	Neosakuranin	Flavonoids	Flavanones	-	+	+	-
mws0089	Kaempferol-7-O-glucoside*	Flavonoids	Flavonols	16290-07-6	+	+	-
pmp000236	Isovitexin-8-O-xyloside	Flavonoids	Flavones	-	+	+	-
HJAP011	Chrysoeriol-8-C-glucoside (Scoparin)*	Flavonoids	Flavones	301-16-6	+	+	-
Lmnp002845	Hispidulin-8-C-glucoside*	Flavonoids	Flavones	-	+	+	-
Hajp007218	5,7,3',5'-tetrahydroxy-6-methylfavanone*	Flavonoids	Flavones	-	+	+	-
Zmhp003514	6,7,8-Tetrahydroxy-5-methoxyflavone*	Flavonoids	Flavones	-	+	+	-
Hmgp002121	Hispidulin-7-O-(6''-O-p-Coumaroyl)Glucoside	Flavonoids	Flavones	-	+	+	-
pmp000001	Hispidulin (5,7,4'-Trihydroxy-6-methoxyflavone)*	Flavonoids	Flavones	1447-88-7	+	+	-
Lmjp004941	3,5,4'-Trihydroxy-7-methoxyflavone (Rhamnocitrin)*	Flavonoids	Flavonols	569-92-6	+	+	-
Zbsp006693	Tricin-5-O-guaiacylglycerol*	Flavonoids	Flavones	-	+	+	-
pmb0746	Tricin-4'-O-(guaiacylglycerol)ether*	Flavonoids	Flavones	-	+	+	-
MWSHC20100	lycopodone*	Flavonoids	Flavones	851385-04-1	+	+	-
Zbhp004510	Hesperetin-3'-O-glucoside*	Flavonoids	Flavanones	-	+	+	-
Zbsp002894	Luteolin-6,8-di-C-glucoside	Flavonoids	Flavones	29428-58-8	+	+	-
MWSHY0019	Hesperetin-7-O-neohesperidoside(Neohesperidin)*	Flavonoids	Flavanones	13241-33-3	+	+	ko00941
mws1299	Luteolin-8-C-glucoside (Orientin)	Flavonoids	Flavones	28608-75-5	+	+	-
Lmhp206353	Tricin-4'-O-glucoside*	Flavonoids	Flavones	-	+	+	-
Lmmn004625	Dihydrokaempferol-7-O-glucoside*	Flavonoids	Flavanonols	-	+	+	-
pmb0636	Orientin-7-O-arabinoside	Flavonoids	Flavones	-	+	+	-
pmp000239	Luteolin-6-C-(5''-glucuronyl)xyloside	Flavonoids	Flavones	-	+	+	-
Lmgp003546	4',5'-Dihydroxy-6,8-dimethoxyisoflavone-7-O-galactoside*	Flavonoids	Isoflavones	-	+	+	-
Lmgp004829	5,7,4'-Trihydroxy-6,8-dimethoxyisoflavone-7-O-galactoside*	Flavonoids	Isoflavones	-	+	+	-
Cmyp005222	Iristectorin A*	Flavonoids	Isoflavones	37744-61-9	+	+	-
Lahn005548	6-Demethoxy-4'-O-methylcapillarisin rhamnosyl glucoside	Flavonoids	Other Flavonoids	-	+	+	-
MWSHY0116	Hesperetin-7-O-rutinoside (Hesperidin)*	Flavonoids	Flavanones	520-26-3	+	+	-
pmb3002	Chrysoeriol-7-O-rutinoside	Flavonoids	Flavones	-	+	+	-
Sazp008649	1,4-O-Diferuloylsecoisolariciresinol	Lignans and Coumarins	Lignans	-	+	+	-
pmn001376	Olivil	Lignans and Coumarins	Lignans	2955-23-9	+	+	-
mws0987	6-MethylCoumarin	Lignans and Coumarins	Coumarins	92-48-8	+	+	-
Rfmb26201	Syringaresinol-4'-O-(6''-acetyl)glucoside	Lignans and Coumarins	Lignans	-	+	+	-
Wbmn005455	Vitexnegheteroin C	Lignans and Coumarins	Lignans	-	+	+	-
Rfmb25702	Pinoresinol-4-O-(6''-acetyl)glucoside	Lignans and Coumarins	Lignans	-	+	+	-
MWSslk183	7,8-Dihydroxy-4-phenylcoumarin	Lignans and Coumarins	Coumarins	842-01-3	+	+	-
pmn001375	1-Hydroxypinoresinol-1-O-Glucoside	Lignans and Coumarins	Lignans	81495-71-8	+	+	-
HJN083	Lariciresinol-4'-O-glucoside*	Lignans and Coumarins	Lignans	143663-00-7	+	+	-
Cmmn005231	Massoniresinol; Vladinol A	Lignans and Coumarins	Lignans	96087-10-4	+	+	-
MWSmce301	Coumarin-3-carboxylic Acid	Lignans and Coumarins	Coumarins	531-81-7	+	+	-
Cmpp008880	Suberosin	Lignans and Coumarins	Coumarins	581-31-7	+	+	-
mws0097	Pinoresinol*	Lignans and Coumarins	Lignans	487-36-5	+	+	ko00999,ko01100,ko01110
Lmdn004267	Epipinoresinol*	Lignans and Coumarins	Lignans	24404-50-0	+	+	-
Rfmb056	Medioresinol-4'-O-(6'''-acetyl)glucoside	Lignans and Coumarins	Lignans	-	+	+	-
pmn001378	Pinoresinol-4-O-glucoside*	Lignans and Coumarins	Lignans	41607-20-9	+	+	-
Yacn005021	Manglieside E	Lignans and Coumarins	Lignans	-	+	+	-
MWSslk171	Nodakenin	Lignans and Coumarins	Coumarins	495-31-8	+	+	-
Yarn005295	Tortoside A	Lignans and Coumarins	Lignans	-	+	+	-
Lhhp102922	Fargesin*	Lignans and Coumarins	Lignans	31008-19-2	+	+	-
Cmsp004305	(7S,8R-Threo-3',4,9'-trihydroxy-3-methoxy-4',7-epoxy-neolignan-9-O-rhamnoside	Lignans and Coumarins	Lignans	-	+	+	-
Lmjp003090	Isofraxidin-7-O-glucoside	Lignans and Coumarins	Coumarins	483-91-0	+	+	-
pme2996	4-Hydroxycoumarin	Lignans and Coumarins	Coumarins	1076-38-6	+	+	-
MWSmce017	Daphnetin	Lignans and Coumarins	Coumarins	486-35-1	+	+	-
Lazn005606	[(2S)-2α-[3,5-Dimethoxy-4-[[(αS,βR)-α-(Hydroxymethyl)-β,4-Dihydroxy-3-Methoxyphenethyl]Oxy]Phenyl]-5-(3-Hydroxy-1-Propenyl)-7-Methoxy-2,3-Dihydrobenzofuran]-3β-Ylmethylβ-D-Glucopyranoside	Lignans and Coumarins	Lignans	-	+	+	-
mws4108	1-Methoxyphaseollin	Lignans and Coumarins	Coumarins	157226-48-7	+	+	-
mws4173	5,7-Dimethoxycoumarin (Limettin)(Citropten)	Lignans and Coumarins	Coumarins	487-06-9	+	+	-
Wbwp010459	5-[(2r,3s,4s,5s)-5-(2h-1,3-benzodioxol-5-yl)-3,4-dimethyloxolan-2-yl]-2-methoxyphenol	Lignans and Coumarins	Lignans	-	+	+	-
MWSmce324	Psoralen*	Lignans and Coumarins	Coumarins	66-97-7	+	+	ko00999,ko01110
mws1668	Angelicin*	Lignans and Coumarins	Coumarins	523-50-2	+	+	ko00999,ko01110
pme3140	6-Hydroxy-4-methylcoumarin	Lignans and Coumarins	Coumarins	2373-31-1	+	+	-
MWSmce024	Scopoletin-7-O-glucoside (Scopolin)	Lignans and Coumarins	Coumarins	531-44-2	+	+	ko00999,ko01110
Lmmn002274	Isolariciresinol-9'-O-glucoside*	Lignans and Coumarins	Lignans	63358-12-3	+	+	-
Lmyn003971	Dihydrodehydrodiconiferyl alcohol-4-O-glucoside*	Lignans and Coumarins	Lignans	-	+	+	-
Lmsp003655	Dehydrodiconiferyl alcohol-gamma'-O-glucoside	Lignans and Coumarins	Lignans	-	+	+	-
Lskp211262	Secoisolariciresinol	Lignans and Coumarins	Lignans	29388-59-8	+	+	ko00999,ko01100,ko01110
mws1013	Esculetin (6,7-Dihydroxycoumarin)	Lignans and Coumarins	Coumarins	305-01-1	+	+	ko00999,ko01110
MWSmce159	6,7-Dihydroxy-4-methylcoumarin	Lignans and Coumarins	Coumarins	529-84-0	+	+	-
Lcgp000245	dihydrodehydrodiconiferyl alcohol-9-O-β-D-xylopyranoside	Lignans and Coumarins	Lignans	-	+	+	-
zjbp111502	Ciwujiatone	Lignans and Coumarins	Lignans	-	+	+	-
MWSmce265	Decursinol	Lignans and Coumarins	Coumarins	23458-02-8	+	+	-
Salp005796	Fraxiresinol	Lignans and Coumarins	Lignans	89199-97-3	+	+	-
Lhhp102923	(7'R,8'R)-7'8'-dihydro-7'-(5'-hydroxy-3'-methoxphenyl)-3-methoxy-8'-methyl-1-(E)-propenylbenzof-uran	Lignans and Coumarins	Lignans	-	+	+	-
Ladn003077	Graminone A glucoside	Lignans and Coumarins	Lignans	-	+	+	-
Lmbp003825	Skimmin (7-Hydroxycoumarin-7-O-glucoside)	Lignans and Coumarins	Coumarins	93-39-0	+	+	-
pmb0382	O-Feruloyl 4-hydroxycoumarin	Lignans and Coumarins	Coumarins	-	+	+	-
Lmqn001932	Syringaresinol-4'-O-glucoside; Acanthoside B	Lignans and Coumarins	Lignans	7374-79-0	+	+	-
Sazp004372	Bursehernin*	Lignans and Coumarins	Lignans	-	+	+	-
MWSmce388	Xanthotoxol; 8-Hydroxypsoralen	Lignans and Coumarins	Coumarins	2009-24-7	+	+	ko00999,ko01110
HX1367	coumarin*	Lignans and Coumarins	Coumarins	-	+	+	-
Sazp004376	Phyllamyricoside C	Lignans and Coumarins	Lignans	-	+	+	-
Jmzn003343	Saikolignanoside A	Lignans and Coumarins	Lignans	-	+	+	-
MWSslk069	7-Methoxy-4-Methylcoumarin	Lignans and Coumarins	Coumarins	2555-28-4	+	+	-
Lamp006225	Hydroxymethyl coumarin glucoside	Lignans and Coumarins	Coumarins	-	+	+	-
MWSmce221	5,7-Dihydroxy-4-methylcoumarin	Lignans and Coumarins	Coumarins	2107-76-8	+	+	-
MWSCX014	Scopoletin (7-Hydroxy-6-methoxycoumarin)	Lignans and Coumarins	Coumarins	92-61-5	+	+	ko00999,ko01110
HJN010	Ligraminol B	Lignans and Coumarins	Lignans	1335126-25-4	+	+	-
Lmtn003096	Secoisolariciresinol 4-O-glucoside	Lignans and Coumarins	Lignans	-	+	+	-
Lmmn002260	5'-Methoxyisolariciresinol-9'-O-glucoside	Lignans and Coumarins	Lignans	-	+	+	-
Yalp002838	4-Methoxy-5-(hydroxymethyl)-2H-1-benzopyran-2-one*	Lignans and Coumarins	Coumarins	-	+	+	-
Lahp003986	3,4-Dihydro-4-(4'-hydroxyphenyl)-5,7-dihydroxycoumarin glucoside*	Lignans and Coumarins	Coumarins	-	+	+	-
Zmxp004722	Thunberginol G 3'-Glucoside*	Lignans and Coumarins	Coumarins	-	+	+	-
Lahp004442	3,4-Dihydro-4-(4'-hydroxyphenyl)-5,7-dihydroxycoumarin*	Lignans and Coumarins	Coumarins	-	+	+	-
Lmjp101401	Bismurrangatin	Lignans and Coumarins	Coumarins	-	+	+	-
HX1341	7-hydroxy-2H-1-benzopyran-2-one	Lignans and Coumarins	Coumarins	-	+	+	-
Wbsp000243	16-oxo-diepilycocruptol-30-yl-p-coumarate	Lignans and Coumarins	Coumarins	-	+	+	-
Lmbp102601	7-Hydroxycoumarin;Umbelliferone	Lignans and Coumarins	Coumarins	93-35-6	+	+	ko00999,ko01110
Lmqn002978	Fraxetin (7,8-Dihydroxy-6-methoxycoumarin)	Lignans and Coumarins	Coumarins	574-84-5	+	+	ko00999,ko01110
Hmyp007606	PC(18:3/18:3+O3)	Lipids	PC	-	+	+	-
Lmbn007891	Hydroxy ricinoleic acid	Lipids	Free fatty acids	-	+	+	-
mws0371	Cis-4,7,10,13,16,19-Docosahexaenoic Acid	Lipids	Free fatty acids	6217-54-5	+	+	ko01040
mws1349	Dihydrosphingosine	Lipids	Sphingolipids	764-22-7	+	+	ko00600,ko01100
Zmyn004449	9-Hydroxy-12-oxo-10(E),15(Z)-octadecadienoic acid	Lipids	Free fatty acids	-	+	+	ko00592,ko01110
MWSmce549	1-Monomyristin	Lipids	Glycerol ester	589-68-4	+	+	-
Lmhp112042	1-Linoleoylglycerol*	Lipids	Glycerol ester	2277-28-3	+	+	-
pmb2804	13S-Hydroperoxy-9Z,11E-octadecadienoic acid	Lipids	Free fatty acids	33964-75-9	+	+	ko00591,ko01100
Zmyn005252	3-Hydroxy-palmitic acid methyl ester	Lipids	Free fatty acids	51883-36-4	+	+	-
pmn001686	10,16-Dihydroxypalmitic acid	Lipids	Free fatty acids	3233-90-7	+	+	ko00073
MWS1900	Undecanedioic acid	Lipids	Free fatty acids	1852-04-6	+	+	-
Zmyn004943	Norlinolenic acid	Lipids	Free fatty acids	-	+	+	ko00592
Lmhp009773	1-α-Linolenoyl-glycerol-3-O-glucoside*	Lipids	Glycerol ester	-	+	+	-
Zmjn004133	9S-Hydroperoxy-10E,12Z-octadecadienoic acid	Lipids	Free fatty acids	5502-91-0	+	+	ko00591,ko01100
mws5045	12-Hydroxydodecanoic acid	Lipids	Free fatty acids	505-95-3	+	+	-
Zmyn004732	2R-hydroxy-9Z,12Z,15Z-octadecatrienoic acid	Lipids	Free fatty acids	-	+	+	ko00592
Lmyn006221	Gingerglycolipid C	Lipids	Glycerol ester	-	+	+	-
Zmyn004548	12-Oxo-phytodienoic acid	Lipids	Free fatty acids	85551-10-6	+	+	ko00592,ko01100,ko01110
Hmyp007396	PC(oxo-11:0/18:2)	Lipids	PC	-	+	+	-
pmn001610	Eicosadienoic acid	Lipids	Free fatty acids	5598-38-9	+	+	ko01040
Lmqn008024	PS(18:2)	Lipids	Glycerol ester	-	+	+	-
Lmhp010099	LysoPC 22:5	Lipids	LPC	-	+	+	-
Hmqp005455	15(R)-Hydroxylinoleic Acid*	Lipids	Free fatty acids	177931-23-6	+	+	-
Lmqn009065	PA(18:1/0:0)	Lipids	Glycerol ester	65528-98-5	+	+	-
MW0063581	Sn-glycerol-1-phosphate	Lipids	Glycerol ester	5746-57-6	+	+	ko00564,ko01110
pmn001691	9,12,13-Trihydroxy-10,15-octadecadienoic acid	Lipids	Free fatty acids	-	+	+	-
pmb2799	12,13-Epoxy-9-Octadecenoic Acid	Lipids	Free fatty acids	6799-85-5	+	+	ko00591,ko01100
Lmbn006152	(9Z,11E)-Octadecadienoic acid	Lipids	Free fatty acids	2540-56-9	+	+	ko00591
Hmqp005411	9-Oxo-12Z-Octadecenoic acid*	Lipids	Free fatty acids	112543-32-5	+	+	-
Lmhp008885	LysoPE 15:0(2n isomer)*	Lipids	LPE	-	+	+	-
MWS4295	DL-2-hydroxystearic acid*	Lipids	Free fatty acids	629-22-1	+	+	-
MWS5235	12-Hydroxyoctadecanoic acid	Lipids	Free fatty acids	106-14-9	+	+	-
Zmyn005384	2R-Hydroxyoctadecanoic Acid*	Lipids	Free fatty acids	26633-48-7	+	+	-
Lmbn005662	9(10)-EpOME;(9R,10S)-(12Z)-9,10-Epoxyoctadecenoic acid	Lipids	Free fatty acids	16833-56-0	+	+	ko00591,ko01100
Lmhp009526	2-α-Linolenoyl-glycerol-1-O-glucoside*	Lipids	Glycerol ester	-	+	+	-
pmn001689	9-Hydroxy-12-oxo-15(Z)-octadecenoic acid	Lipids	Free fatty acids	-	+	+	ko00592,ko01110
Zmjn003398	2-Dodecenedioic acid	Lipids	Free fatty acids	6402-36-4	+	+	ko00592,ko01110
pmn001694	9,10,13-Trihydroxy-11-Octadecenoic Acid	Lipids	Free fatty acids	29907-57-1	+	+	ko00591
MWS2430	13-methylmyristic acid*	Lipids	Free fatty acids	2485-71-4	+	+	-
MW0062170	Prenyl arabinosyl-(1->6)-glucoside	Lipids	Free fatty acids	175737-84-5	+	+	-
pmb1574	9,12-Octadecadien-6-Ynoic Acid	Lipids	Free fatty acids	61481-29-6	+	+	-
Lmhp009368	LysoPC 22:6	Lipids	LPC	-	+	+	-
pmb0862	LysoPC 12:0	Lipids	LPC	20559-18-6	+	+	-
pma1303	LysoPC 16:2*	Lipids	LPC	-	+	+	-
Lmbn005487	12,13-DHOME; (9Z)-12,13-Dihydroxyoctadec-9-enoic acid	Lipids	Free fatty acids	263399-35-5	+	+	ko00591
pmf0293	1-Octadecanol	Lipids	Free fatty acids	112-92-5	+	+	-
pmb2636	8,15-Dihydroxy-5,9,11,13-eicosatetraenoic acid	Lipids	Free fatty acids	77667-08-4	+	+	-
Lmbn005443	13-KODE; (9Z,11E)-13-Oxooctadeca-9,11-dienoic acid*	Lipids	Free fatty acids	54739-30-9	+	+	ko00591
Lmhp009497	LysoPE 20:4*	Lipids	LPE	-	+	+	-
Lmbn004685	5S,8R-DiHODE; (5S,8R,9Z,12Z)-5,8-Dihydroxyoctadeca-9,12-dienoate	Lipids	Free fatty acids	-	+	+	ko00591
pmb2786	9-Hydroxy-10,12,15-octadecatrienoic acid*	Lipids	Free fatty acids	89886-42-0	+	+	ko00592
Lmhp012042	2-Linoleoylglycerol*	Lipids	Glycerol ester	3443-82-1	+	+	-
pmb2787	9-Oxo-10E,12Z-octadecadienoic acid*	Lipids	Free fatty acids	54232-59-6	+	+	ko00591
Walp013004	Glycidyl Linoleate	Lipids	Glycerol ester	24305-63-3	+	+	-
Hmqn004825	Rabdosia acid A*	Lipids	Free fatty acids	-	+	+	-
mws1488	Palmitic acid	Lipids	Free fatty acids	57-10-3	+	+	ko00061,ko00062,ko00071,ko00073,ko01040,ko01100,ko01212
Lmmn004951	2-Hydroxy-4-methyl-3-undecanoyloxypentanoic acid methyl ester	Lipids	Free fatty acids	-	+	+	-
YC512118	Oleamide (9-Octadecenamide)	Lipids	Free fatty acids	301-02-0	+	+	-
Lmhp009187	LysoPE 15:0*	Lipids	LPE	-	+	+	-
MWSslk133	1,14-Tetradecanedioic Acid	Lipids	Free fatty acids	821-38-5	+	+	-
pmd0143	LysoPC 20:0	Lipids	LPC	108341-80-6	+	+	-
Zmyn004676	17-Hydroxylinolenic acid	Lipids	Free fatty acids	-	+	+	ko00592
Lmbn003970	9,12,13-TriHOME; 9(S),12(S),13(S)-Trihydroxy-10(E)-octadecenoic acid	Lipids	Free fatty acids	97134-11-7	+	+	ko00591
MWSslk132	Hexadecanedioic acid	Lipids	Free fatty acids	505-54-4	+	+	ko00073,ko01100
YC512117	Stearidonic acid	Lipids	Free fatty acids	20290-75-9	+	+	ko00592,ko01110
Wagn011658	1-Palmitoyl-Sn-Glycerol 3-O-Diglucoside	Lipids	Glycerol ester	-	+	+	-
Lmhp010757	LysoPE 20:2*	Lipids	LPE	-	+	+	-
MWS0552	Cis-10-Pentadecenoic Acid(C15:1)	Lipids	Free fatty acids	84743-29-3	+	+	-
Wagn012030	2-Palmitoyl-Sn-Glycerol 3-O-Diglucoside	Lipids	Glycerol ester	-	+	+	-
ML10195036	3-Dehydrosphinganine	Lipids	Sphingolipids	16105-69-4	+	+	ko00600,ko01100
pmb2789	13S-Hydroperoxy-6Z,9Z,11E-octadecatrienoic acid	Lipids	Free fatty acids	121107-97-9	+	+	-
pmb0883	LysoPE 18:0	Lipids	LPE	69747-55-3	+	+	-
mws0359	Pentadecanoic Acid*	Lipids	Free fatty acids	1002-84-2	+	+	-
pmb2228	LysoPC 19:0	Lipids	LPC	108273-88-7	+	+	-
Wafn011571	alpha-Hydroxylinoleic acid*	Lipids	Free fatty acids	57818-44-7	+	+	-
Zmyn004714	Ricinoleic acid	Lipids	Free fatty acids	141-22-0	+	+	-
MWSmce689	Methyl linolenate	Lipids	Free fatty acids	301-00-8	+	+	-
Lmbn005369	13(S)-HODE;13(S)-Hydroxyoctadeca-9Z,11E-dienoic acid*	Lipids	Free fatty acids	10219-69-9	+	+	ko00591
pmf0297	1-Eicosanol	Lipids	Free fatty acids	629-96-9	+	+	-
WaYp007548	2-Aminotetradecan-1-ol*	Lipids	Sphingolipids	-	+	+	-
Walp007095	2-Amino-7-methyltridecan-1-ol*	Lipids	Sphingolipids	-	+	+	-
Lmhp009769	LysoPE 17:1*	Lipids	LPE	-	+	+	-
Rfmb091	9S-Hydroxy-10E,12Z-octadecadienoic acid*	Lipids	Free fatty acids	15514-85-9	+	+	ko00591
pmb2791	9-Hydroperoxy-10E,12,15Z-octadecatrienoic acid	Lipids	Free fatty acids	111004-08-1	+	+	ko00592,ko01110
Lmyn007883	9,16-Dihydroxypalmitic acid	Lipids	Free fatty acids	38076-49-2	+	+	-
Walp009429	2-AminodocoSane-1,5,21-triol	Lipids	Sphingolipids	-	+	+	-
pmd0160	LysoPE 16:0(2n isomer)*	Lipids	LPE	-	+	+	-
Lmhp008513	2-α-Linolenoyl-glycerol-1,3-di-O-glucoside*	Lipids	Glycerol ester	-	+	+	-
Lmhp008273	LysoPE 15:1(2n isomer)*	Lipids	LPE	-	+	+	-
Zmpn003368	13S-Hydroxy-9Z,11E,15Z-octadecatrienoic acid	Lipids	Free fatty acids	87984-82-5	+	+	ko00592
Waln009920	1-(2,3-dihydroxypropoxy)-3-(((2-(dimethylamino)ethoxy)(hydroxy)phosphoryl)oxy)propan-2-yl (8E,11Z,14Z)-octadeca-8,11,14-trienoate*	Lipids	LPE	-	+	+	-
pmb0296	1-Oleoyl-Sn-Glycerol	Lipids	Glycerol ester	129784-87-8	+	+	-
pmp001281	LysoPC 18:1*	Lipids	LPC	-	+	+	-
pmb0885	4-Oxo-9Z,11Z,13E,15E-Octadecatetraenoic Acid	Lipids	Free fatty acids	-	+	+	-
Lmhp008744	1-α-Linolenoyl-glycerol-2,3-di-O-glucoside*	Lipids	Glycerol ester	-	+	+	-
Lmhp008440	LysoPE 15:1*	Lipids	LPE	-	+	+	-
pmc0960	LysoPC 20:4	Lipids	LPC	-	+	+	-
WaYn010475	2-(2,3-dihydroxypropoxy)-3-(((2-(dimethylamino)ethoxy)(hydroxy)phosphoryl)oxy)propan-2-yl (E)-hexadec-9-enoate	Lipids	LPE	-	+	+	-
Lmyn006011	Gingerglycolipid B	Lipids	Glycerol ester	88168-90-5	+	+	-
Lmhp008337	LysoPE 14:0(2n isomer)*	Lipids	LPE	-	+	+	-
pmb1562	1-Stearidonoyl-Glycerol	Lipids	Glycerol ester	-	+	+	-
mws0289	LysoPE 18:1*	Lipids	LPE	89576-29-4	+	+	-
pmb0880	LysoPE 18:0(2n isomer)	Lipids	LPE	-	+	+	-
pmb0864	LysoPE 14:0*	Lipids	LPE	-	+	+	-
MWS5231	Tridecanedioic acid	Lipids	Free fatty acids	505-52-2	+	+	-
pmn001606	Eicosenoic acid	Lipids	Free fatty acids	26764-41-0	+	+	ko01040
Lmhp010514	LysoPE 20:2(2n isomer)*	Lipids	LPE	-	+	+	-
pmb2640	Dodecanoic acid (Lauric acid)	Lipids	Free fatty acids	143-07-7	+	+	ko00061,ko01100,ko01110
pmp001270	LysoPC 16:1*	Lipids	LPC	76790-27-7	+	+	-
Walp009431	2-aminotetracoSane-1,5,21,23-tetraol	Lipids	Sphingolipids	-	+	+	-
Lmqn008975	PA(18:2/0:0)	Lipids	Glycerol ester	-	+	+	-
Lmhp010040	LysoPE 20:3*	Lipids	LPE	-	+	+	-
pmb0889	Punicic acid (9Z,11E,13Z-octadecatrienoic acid)	Lipids	Free fatty acids	544-72-9	+	+	-
Hmyn007081	LysoPG 16:1	Lipids	Glycerol ester	-	+	+	-
Walp004906	2-Aminotetradecane-1,11,13-triol	Lipids	Sphingolipids	-	+	+	-
MW0016024	Azelaoyl PAF	Lipids	Glycerol ester	354583-69-0	+	+	-
MWSmce692	γ-Linolenic Acid*	Lipids	Free fatty acids	506-26-3	+	+	ko00591,ko01040,ko01100
Zbfn013528	(R)-Beta-Hydroxypalmitic Acid*	Lipids	Free fatty acids	-	+	+	-
pmb0863	LysoPC 16:2(2n isomer)*	Lipids	LPC	-	+	+	-
MWSHC20116	10,12-Octadecadienoic acid,2,3-dihydroxypropyl ester,(10E,12Z)-	Lipids	Free fatty acids	1908475-46-6	+	+	-
Lmhp009464	LysoPE 17:1(2n isomer)*	Lipids	LPE	-	+	+	-
Walp004752	2-Aminododecane-1,4-diol	Lipids	Sphingolipids	-	+	+	-
Lmhp009349	LysoPE 20:4(2n isomer)*	Lipids	LPE	-	+	+	-
Lmbn005923	Crepenynic acid*	Lipids	Free fatty acids	2277-31-8	+	+	ko00591
Lmxp010913	1-(9Z-Octadecenoyl)-2-(9-oxo-nonanoyl)-sn-glycero-3-phosphocholine	Lipids	Glycerol ester	-	+	+	-
pmd0153	LysoPA 16:0	Lipids	Glycerol ester	22002-85-3	+	+	-
Waln010449	1-(2,3-dihydroxypropoxy)-3-(((2-(dimethylamino)ethoxy)(hydroxy)phosphoryl)oxy)propan-2-yl (E)-hexadec-9-enoate	Lipids	LPE	-	+	+	-
Walp008158	2-AminoicoSane-1,5,19-triol	Lipids	Sphingolipids	-	+	+	-
Lmhp008833	LysoPC 16:1(2n isomer)*	Lipids	LPC	-	+	+	-
MW0015859	Arachidonamide	Lipids	Free fatty acids	85146-53-8	+	+	-
Lmhp010515	LysoPC 17:0(2n isomer)*	Lipids	LPC	-	+	+	-
pmf0397	Arachidic acid	Lipids	Free fatty acids	506-30-9	+	+	ko01040
pmb0876	LysoPE 16:0*	Lipids	LPE	53862-35-4	+	+	-
pmp001273	LysoPC 18:2	Lipids	LPC	-	+	+	-
Zbfn008434	1-O-Linoleoyl-3-O-galactopyranosyl-L-glycerol	Lipids	Glycerol ester	-	+	+	-
Walp006011	2-Aminotetradecane-1,4-diol	Lipids	Sphingolipids	-	+	+	-
Zmzn003953	13(s)-hydroperoxy-(9z,11e,15z)-octadecatrienoic acid	Lipids	Free fatty acids	67597-26-6	+	+	ko00592,ko01100,ko01110
pmb0854	LysoPC 18:3*	Lipids	LPC	-	+	+	-
Wcdp006929	(9Z,11E,13E,15Z)-4-Oxo-9,11,13,15-Octadecatetraenoic Acid	Lipids	Free fatty acids	17699-21-7	+	+	-
pmb2406	LysoPC 17:0*	Lipids	LPC	50930-23-9	+	+	-
Walp007137	2-AminoicoSane-1,6,18,19,20-pentaol	Lipids	Sphingolipids	-	+	+	-
pmd0147	LysoPC 20:2*	Lipids	LPC	-	+	+	-
mws0752	Undecylic Acid	Lipids	Free fatty acids	112-37-8	+	+	-
Hmyn006303	LysoPI 18:3	Lipids	Glycerol ester	-	+	+	-
Lmhp008688	LysoPE 20:5	Lipids	LPE	-	+	+	-
Walp007182	2-Aminohexadecane-1,15-diol*	Lipids	Sphingolipids	-	+	+	-
Lmhp009802	LysoPE 20:3(2n isomer)*	Lipids	LPE	-	+	+	-
pmb2319	LysoPC 15:0*	Lipids	LPC	108273-89-8	+	+	-
Lmcn009539	E,E,Z-1,3,12-Nonadecatriene-5,14-diol	Lipids	Free fatty acids	-	+	+	-
Walp008255	2-aminodocoSane-1,5,7,21-tetraol	Lipids	Sphingolipids	-	+	+	-
pmb0881	LysoPE 18:2*	Lipids	LPE	-	+	+	-
Lmhp009034	LysoPE 16:1*	Lipids	LPE	-	+	+	-
Lmhp011562	1-α-Linolenoyl-glycerol*	Lipids	Glycerol ester	-	+	+	-
WaYp007695	2-Aminooctadecane-1,16,18,18-tetraol	Lipids	Sphingolipids	-	+	+	-
Lmhp007840	LysoPC 19:2*	Lipids	LPC	-	+	+	-
Lmhp008801	LysoPE 18:3*	Lipids	LPE	-	+	+	-
Lmhp011549	LysoPC 20:1	Lipids	LPC	-	+	+	-
Lcsn002223	2-[(1R,2R)-3-oxo-2-[(Z)-5-[3,4,5-trihydroxy-6-(hydroxymethyl)oxan-2-yl]oxypent-2-enyl]cyclopentyl]acetic acid	Lipids	Free fatty acids	-	+	+	-
WaYp005128	2-Aminotetradecane-1,5,13-triol	Lipids	Sphingolipids	-	+	+	-
Lmqn008288	3-Hydroxyoctadecanoic Acid	Lipids	Free fatty acids	45261-96-9	+	+	-
WaYp007721	2-Aminohexadecane-1,16,16-triol	Lipids	Sphingolipids	-	+	+	-
MW0012982	1-Pentadecanoyl-sn-glycero-3-phosphocholine*	Lipids	Glycerol ester	-	+	+	ko00564
Lmhp009129	LysoPC 15:0(2n isomer)*	Lipids	LPC	-	+	+	-
mws0126	LysoPC 18:0	Lipids	LPC	19420-57-6	+	+	-
Yalp008047	Methyl 12-phenyldodecanoate	Lipids	Free fatty acids	38795-65-2	+	+	-
pmb0856	LysoPE 18:1(2n isomer)*	Lipids	LPE	-	+	+	-
Lmhp010190	LysoPC 18:1(2n isomer)*	Lipids	LPC	-	+	+	-
Lmhp008233	LysoPE 18:4	Lipids	LPE	-	+	+	-
Lmhp007836	LysoPE 16:3	Lipids	LPE	-	+	+	-
Walp008102	2-Aminooctadecane-1,4-diol	Lipids	Sphingolipids	-	+	+	-
pmd0146	LysoPC 20:2(2n isomer)*	Lipids	LPC	-	+	+	-
MW0011789	1-(1Z-hexadecenyl)-sn-glycero-3-phosphocholine	Lipids	Glycerol ester	-	+	+	-
pmb0874	LysoPE 18:2(2n isomer)*	Lipids	LPE	-	+	+	-
Lmyn012331	Petroselinic acid*	Lipids	Free fatty acids	593-39-5	+	+	-
MW0169676	Pinolenic acid	Lipids	Free fatty acids	16833-54-8	+	+	-
Lmhp008763	LysoPE 16:1(2n isomer)*	Lipids	LPE	-	+	+	-
Walp007192	2-aminodocoSane-1,6,19,20,21-pentaol	Lipids	Sphingolipids	-	+	+	-
WaYp006462	2-Aminohexadecane-1,5,15-triol	Lipids	Sphingolipids	-	+	+	-
Waln011222	2-(2,3-dihydroxypropoxy)-3-(((2-(dimethylamino)ethoxy)(hydroxy)phosphoryl)oxy)propyl palmitate*	Lipids	LPE	-	+	+	-
pmd0136	LysoPC 18:0(2n isomer)	Lipids	LPC	-	+	+	-
Waln011524	1-(2,3-dihydroxypropoxy)-3-(((2-(dimethylamino)ethoxy)(hydroxy)phosphoryl)oxy)propan-2-yl palmitate*	Lipids	LPE	-	+	+	-
Lmsp010763	Monolinolenin*	Lipids	Glycerol ester	75685-85-7	+	+	-
Lmfp009701	Glycerol 9(E),11(Z),13(E)-octadecatrienoyl ester*	Lipids	Glycerol ester	-	+	+	-
Wcdp005073	4-Hydroxysphinganine; Phytosphingosine	Lipids	Sphingolipids	554-62-1	+	+	ko00600,ko01100
Lmhp011388	2-α-Linolenoyl-glycerol*	Lipids	Glycerol ester	55268-58-1	+	+	-
mws2623	11-Octadecanoic acid(Vaccenic acid)*	Lipids	Free fatty acids	506-17-2	+	+	-
pmp001251	LysoPC 18:2(2n isomer)*	Lipids	LPC	-	+	+	-
MW0169778	Methyl ricinoleate	Lipids	Free fatty acids	141-24-2	+	+	-
Lmhp008589	LysoPE 18:3(2n isomer)*	Lipids	LPE	-	+	+	-
Wcdp007360	LysoPC 16:0*	Lipids	LPC	17364-16-8	+	+	-
Wcdp010180	Parinaraldehyde	Lipids	Free fatty acids	148408-16-6	+	+	-
pmb0865	LysoPC 18:3(2n isomer)*	Lipids	LPC	-	+	+	-
pmd0132	LysoPC 16:0(2n isomer)*	Lipids	LPC	-	+	+	-
MWSHC20163	Cetostearic acid	Lipids	Free fatty acids	-	+	+	-
pmp001264	Hexadecylsphingosine	Lipids	Sphingolipids	-	+	+	-
Lmgn003544	cis-3-Hexenyl acetate*	Lipids	Free fatty acids	3681-71-8	+	+	ko00592,ko01110
pmb2260	LysoPC 15:1	Lipids	LPC	-	+	+	-
MW0056883	Colfosceril palmitate	Lipids	Glycerol ester	63-89-8	+	+	ko00564,ko00590,ko00591,ko00592,ko01100,ko01110
Waln010192	2-(2,3-dihydroxypropoxy)-3-(((2-(dimethylamino)ethoxy)(hydroxy)phosphoryl)oxy)propyl (8E,11Z,14Z)-octadeca-8,11,14-trienoate*	Lipids	LPE	-	+	+	-
pmp001276	1-Linolenoyl-rac-glycerol-diglucoside	Lipids	Free fatty acids	-	+	+	-
Lmhp010908	LysoPC 19:1	Lipids	LPC	-	+	+	-
pmd0130	LysoPC 14:0	Lipids	LPC	20559-16-4	+	+	-
mws0120	Choline Alfoscerate	Lipids	PC	28319-77-9	+	+	ko00564,ko00565
Lmhp007598	LysoPC 19:2(2n isomer)*	Lipids	LPC	-	+	+	-
Lmhp008718	LysoPC 17:2	Lipids	LPC	-	+	+	-
MEDL00392	1-(9Z-octadecenoyl)-sn-glycero-3-phosphocholine	Lipids	LPC	19420-56-5	+	+	-
MW0144011	8(9)-EET methyl ester	Lipids	Free fatty acids	-	+	+	-
WaYn011395	2-(2,3-dihydroxypropoxy)-3-(((2-(dimethylamino)ethoxy)(hydroxy)phosphoryl)oxy)propan-2-yl (Z)-14-Octadecenoic Acid	Lipids	LPE	-	+	+	-
Lmhp009890	LysoPC 20:3	Lipids	LPC	1199257-41-4	+	+	-
Hmyn007168	LysoPG 16:0	Lipids	Glycerol ester	-	+	+	-
Lmhp008924	LysoPC 19:3	Lipids	LPC	-	+	+	-
Lmhp009590	LysoPC 17:1	Lipids	LPC	-	+	+	-
mws0396	Elaidic Acid*	Lipids	Free fatty acids	112-79-8	+	+	-
mws1491	Linoleic acid	Lipids	Free fatty acids	60-33-3	+	+	ko00591,ko01040,ko01100
pmb1650	Octadeca-11E,13E,15Z-trienoic acid	Lipids	Free fatty acids	25575-00-2	+	+	-
Walp007190	2-AminoicoSane-1,5,7,19-tetraol	Lipids	Sphingolipids	-	+	+	-
Hmqp006235	LysoPC 18:4	Lipids	LPC	-	+	+	-
Walp007043	2-Aminohexadecane-1,4-diol*	Lipids	Sphingolipids	-	+	+	-
MW0053732	2,3-Dihydroxypropyl 2-[(octadec-9-enoyl)amino]ethyl hydrogen phosphate	Lipids	Glycerol ester	-	+	+	-
Lmyn005812	Gingerglycolipid A	Lipids	Glycerol ester	145937-22-0	+	+	-
MW0014593	(+/-)5,6-EET Methyl Ester	Lipids	Free fatty acids	122799-12-6	+	+	-
Waln011009	2-(2,3-dihydroxypropoxy)-3-(((2-(dimethylamino)ethoxy)(hydroxy)phosphoryl)oxy)propyl (11Z,14Z)-octadeca-11,14-dienoate*	Lipids	LPE	-	+	+	-
pme2827	Palmitaldehyde	Lipids	Free fatty acids	629-80-1	+	+	ko00071
MEDP1345	LysoPC(18:3(9Z,12Z,15Z))	Lipids	LPC	-	+	+	-
Waln010743	1-(2,3-dihydroxypropoxy)-3-(((2-(dimethylamino)ethoxy)(hydroxy)phosphoryl)oxy)propan-2-yl (11Z,14Z)-octadeca-11,14-dienoate*	Lipids	LPE	-	+	+	-
Zbfn007626	1-Linoleoyl-2-Lysophosphatidic Acid Monobutylamine Ester	Lipids	Glycerol ester	-	+	+	-
mws0367	α-Linolenic Acid*	Lipids	Free fatty acids	463-40-1	+	+	ko00592,ko01040,ko01100,ko01110
MWSmce326	AICAR phosphate (Acadesine phosphate)	Nucleotides and derivatives	Nucleotides and derivatives	681006-28-0	+	+	-
mws0874	3'-Adenylic Acid	Nucleotides and derivatives	Nucleotides and derivatives	84-21-9	+	+	ko00230,ko01100
mws0863	2-Deoxyribose-5'-phosphate*	Nucleotides and derivatives	Nucleotides and derivatives	102916-66-5	+	+	ko00030,ko01100
Cmdn000784	Uric acid	Nucleotides and derivatives	Nucleotides and derivatives	69-93-2	+	+	-
mws0976	β-Pseudouridine	Nucleotides and derivatives	Nucleotides and derivatives	1445-07-4	+	+	ko00240,ko01100
pme1194	2'-Deoxycytidine	Nucleotides and derivatives	Nucleotides and derivatives	951-77-9	+	+	ko00240,ko01100,ko01232,ko02010
mws0572	5-Methylcytosine	Nucleotides and derivatives	Nucleotides and derivatives	554-01-8	+	+	ko00240,ko01100
MWSmce668	ATP; Adenosine 5'-Triphosphate	Nucleotides and derivatives	Nucleotides and derivatives	56-65-5	+	+	ko00190,ko00195,ko00230,ko00908,ko01100,ko01110,ko01232,ko01240
pme1373	2'-Deoxycytidine-5'-monophosphate	Nucleotides and derivatives	Nucleotides and derivatives	1032-65-1	+	+	ko00240,ko01100,ko01232
Hmhp001812	2'-O-Methyladenosine	Nucleotides and derivatives	Nucleotides and derivatives	2140-79-6	+	+	-
MWS2910	5-Methyl-2'-Deoxycytidine	Nucleotides and derivatives	Nucleotides and derivatives	838-07-3	+	+	-
pme1184	2'-Deoxyguanosine	Nucleotides and derivatives	Nucleotides and derivatives	961-07-9	+	+	ko00230,ko01100,ko01232,ko02010
pmb2507	2-Deoxyribose-1-phosphate*	Nucleotides and derivatives	Nucleotides and derivatives	17210-42-3	+	+	ko00030,ko00240,ko01100
MWSslk257	Cytidine 5'-monophosphate(Cytidylic acid)	Nucleotides and derivatives	Nucleotides and derivatives	63-37-6	+	+	ko00240,ko01100,ko01232
pme3007	Uridine 5'-diphosphate	Nucleotides and derivatives	Nucleotides and derivatives	27821-45-0	+	+	ko00240,ko00908,ko01100,ko01232,ko01240
pme0256	Xanthine	Nucleotides and derivatives	Nucleotides and derivatives	69-89-6	+	+	ko00230,ko00232,ko01100,ko01110,ko01232
pmf0289	Riboprine	Nucleotides and derivatives	Nucleotides and derivatives	7724-76-7	+	+	ko00908,ko01110
mws1715	Cordycepin (3'-Deoxyadenosine)*	Nucleotides and derivatives	Nucleotides and derivatives	73-03-0	+	+	-
Zmmp002333	(S)-2-Aminoheptanoic acid	Nucleotides and derivatives	Nucleotides and derivatives	44902-02-5	+	+	-
pmc0281	Ribosyladenosine	Nucleotides and derivatives	Nucleotides and derivatives	-	+	+	-
pme0151	5,6-Dihydrouracil	Nucleotides and derivatives	Nucleotides and derivatives	504-07-4	+	+	ko00240,ko00410,ko00770,ko01100
pmb0964	Isopentenyladenine-7-N-glucoside	Nucleotides and derivatives	Nucleotides and derivatives	-	+	+	-
MW0103521	Cmp-nana	Nucleotides and derivatives	Nucleotides and derivatives	3063-71-6	+	+	-
pme2117	Adenosine 5'-diphosphate	Nucleotides and derivatives	Nucleotides and derivatives	58-64-0	+	+	ko00190,ko00195,ko00230,ko00908,ko01100,ko01110,ko01232,ko01240
pme3732	Cytidine	Nucleotides and derivatives	Nucleotides and derivatives	65-46-3	+	+	ko00240,ko01100,ko01232,ko02010
MWSmce116	5'-Deoxyadenosine*	Nucleotides and derivatives	Nucleotides and derivatives	4754-39-6	+	+	-
MWS5083	Flavin Single Nucleotide(FMN)	Nucleotides and derivatives	Nucleotides and derivatives	6184-17-4	+	+	ko00190,ko00740,ko01100,ko01110,ko01240
pme3188	Uridine 5'-monophosphate	Nucleotides and derivatives	Nucleotides and derivatives	58-97-9	+	+	ko00240,ko01100,ko01232,ko01240
mws1409	Uridine-5'-diphosphoglucuronic acid	Nucleotides and derivatives	Nucleotides and derivatives	-	+	+	-
Lmqn000780	Uridine 5'-diphospho-N-acetylglucosamine	Nucleotides and derivatives	Nucleotides and derivatives	528-04-1	+	+	ko00520,ko00524,ko01100,ko01250
pmb0197	N7-Methylguanosine	Nucleotides and derivatives	Nucleotides and derivatives	20244-86-4	+	+	-
mws0255	Cytosine	Nucleotides and derivatives	Nucleotides and derivatives	71-30-7	+	+	ko00240,ko01100,ko01232
MWS5173	Isocytosine	Nucleotides and derivatives	Nucleotides and derivatives	108-53-2	+	+	-
Zmjn001030	Adenosine 2'-Phosphate	Nucleotides and derivatives	Nucleotides and derivatives	130-49-4	+	+	-
pme3961	2'-Deoxyadenosine*	Nucleotides and derivatives	Nucleotides and derivatives	958-09-8	+	+	ko00230,ko01100,ko01232,ko02010
mws0248	Uridine	Nucleotides and derivatives	Nucleotides and derivatives	58-96-8	+	+	ko00240,ko01100,ko01232,ko02010
Zmmp002106	4-methyl-1,5,2,3-dioxadiazinan-2-amine	Nucleotides and derivatives	Nucleotides and derivatives	-	+	+	-
pmb0981	Adenosine 5'-monophosphate	Nucleotides and derivatives	Nucleotides and derivatives	61-19-8	+	+	ko00230,ko00908,ko01100,ko01110,ko01232,ko01240
mws0251	Thymine	Nucleotides and derivatives	Nucleotides and derivatives	65-71-4	+	+	ko00240,ko01100,ko01232
MWSHC2054	Adenine*	Nucleotides and derivatives	Nucleotides and derivatives	73-24-5	+	+	ko00230,ko00908,ko01100,ko01110,ko01232
pme1173	Allopurinol	Nucleotides and derivatives	Nucleotides and derivatives	315-30-0	+	+	-
pmb0998	Guanosine 5'-monophosphate	Nucleotides and derivatives	Nucleotides and derivatives	85-32-5	+	+	ko00230,ko01100,ko01232
pmb0374	2-Aminopurine	Nucleotides and derivatives	Nucleotides and derivatives	452-06-2	+	+	-
ML10180524	Cytarabine	Nucleotides and derivatives	Nucleotides and derivatives	147-94-4	+	+	-
pme0033	Hypoxanthine	Nucleotides and derivatives	Nucleotides and derivatives	68-94-0	+	+	ko00230,ko01100,ko01232
MWSmce295	1-beta-D-Arabinofuranosyluracil	Nucleotides and derivatives	Nucleotides and derivatives	3083-77-0	+	+	-
MWS2984	8-Azaguanine	Nucleotides and derivatives	Nucleotides and derivatives	134-58-7	+	+	-
pme3968	7-Methylguanine	Nucleotides and derivatives	Nucleotides and derivatives	578-76-7	+	+	-
mws0609	Guanosine 3',5'-cyclic monophosphate	Nucleotides and derivatives	Nucleotides and derivatives	7665-99-8	+	+	ko00230,ko01100
pme2746	Riboflavin 5'-Adenosine Diphosphate	Nucleotides and derivatives	Nucleotides and derivatives	146-14-5	+	+	ko00740,ko01100,ko01110,ko01240
pme0183	Isoguanine	Nucleotides and derivatives	Nucleotides and derivatives	3373-53-3	+	+	-
MWS4525	6-O-methylguanine	Nucleotides and derivatives	Nucleotides and derivatives	20535-83-5	+	+	-
pmb0532	Inosine 5'-monophosphate	Nucleotides and derivatives	Nucleotides and derivatives	131-99-7	+	+	ko00230,ko01100,ko01110,ko01232,ko01240
pme2801	7-Methylxanthine	Nucleotides and derivatives	Nucleotides and derivatives	552-62-5	+	+	ko00232,ko01100,ko01110
mws0675	β-Nicotinamide mononucleotide	Nucleotides and derivatives	Nucleotides and derivatives	1094-61-7	+	+	ko00760,ko01100
pme1474	5'-Deoxy-5'-(methylthio)adenosine	Nucleotides and derivatives	Nucleotides and derivatives	2457-80-9	+	+	ko00270,ko00908,ko01100
pme3184	2'-Deoxyadenosine-5'-monophosphate	Nucleotides and derivatives	Nucleotides and derivatives	653-63-4	+	+	ko00230,ko01100,ko01232
pme0257	Uracil	Nucleotides and derivatives	Nucleotides and derivatives	66-22-8	+	+	ko00240,ko00410,ko00770,ko01100,ko01232
Zmfn000481	Uridine-5'-Diphosphate-D-Xylose	Nucleotides and derivatives	Nucleotides and derivatives	3616-06-6	+	+	ko00520,ko00908,ko01100,ko01250
pme0230	Adenosine*	Nucleotides and derivatives	Nucleotides and derivatives	58-61-7	+	+	ko00230,ko01100,ko01232,ko02010
pme3337	Succinyladenosine	Nucleotides and derivatives	Nucleotides and derivatives	4542-23-8	+	+	-
pme0152	5,6-Dihydro-5-methyluracil	Nucleotides and derivatives	Nucleotides and derivatives	696-04-8	+	+	-
Zmjp000966	Vidarabine*	Nucleotides and derivatives	Nucleotides and derivatives	5536-17-4	+	+	-
mws0884	Cyclic 3',5'-Adenylic acid	Nucleotides and derivatives	Nucleotides and derivatives	60-92-4	+	+	ko00230,ko01100
mws0847	1-Methyladenine	Nucleotides and derivatives	Nucleotides and derivatives	5142-22-3	+	+	-
Lmcp002302	N6-(2-Hydroxyethyl)adenosine*	Nucleotides and derivatives	Nucleotides and derivatives	4338-48-1	+	+	-
pme3967	2-(Dimethylamino)guanosine*	Nucleotides and derivatives	Nucleotides and derivatives	2140-67-2	+	+	-
MWSslk102	6-Chloropurine	Nucleotides and derivatives	Nucleotides and derivatives	87-42-3	+	+	-
MWS2027	Barbituric acid;Malonylurea;2,4,6-Pyrimidinetrione	Nucleotides and derivatives	Nucleotides and derivatives	67-52-7	+	+	ko00240,ko01100
pme1109	Guanine	Nucleotides and derivatives	Nucleotides and derivatives	73-40-5	+	+	ko00230,ko01100,ko01232
pmc0066	2'-Deoxyinosine-5'-monophosphate	Nucleotides and derivatives	Nucleotides and derivatives	3393-18-8	+	+	ko00230,ko01232
mws0668	Xanthosine	Nucleotides and derivatives	Nucleotides and derivatives	146-80-5	+	+	ko00230,ko00232,ko01100,ko01110,ko01232,ko02010
Lmqp000329	5-Aminoimidazole ribonucleotide	Nucleotides and derivatives	Nucleotides and derivatives	25635-88-5	+	+	-
pme1178	Guanosine	Nucleotides and derivatives	Nucleotides and derivatives	118-00-3	+	+	ko00230,ko01100,ko01232,ko02010
pmb0530	Nicotinic acid adenine dinucleotide	Nucleotides and derivatives	Nucleotides and derivatives	53-84-9	+	+	ko00190,ko00730,ko00760,ko01100,ko01240
Zmyp000878	Crotonoside; 2-Hydroxyadenosine	Nucleotides and derivatives	Nucleotides and derivatives	1818-71-9	+	+	-
pmb2922	Uridine 5'-diphospho-D-glucose	Nucleotides and derivatives	Nucleotides and derivatives	133-89-1	+	+	ko00040,ko00052,ko00053,ko00500,ko00520,ko00524,ko00561,ko00908,ko01100,ko01110,ko01240,ko01250
Zmyn004238	Nonanoic Acid	Organic acids	Organic acids	112-05-0	+	-	-
Zmln000282	Hibiscus acid	Organic acids	Organic acids	6205-14-7	+	+	-
mws0373	4-Methyl-2-oxovalerate	Organic acids	Organic acids	816-66-0	+	+	ko00280,ko00290,ko00966,ko01100,ko01110,ko01210,ko01230
Zmgn000216	2-Hydroxyethylphosphonic acid	Organic acids	Organic acids	22987-21-9	+	+	ko00440,ko01100,ko01110
Lmgn000219	Succinic semialdehyde	Organic acids	Organic acids	692-29-5	+	+	ko00250,ko00350,ko00650,ko00750,ko00760,ko01100,ko01200
pme0220	Methyl jasmonate	Organic acids	Organic acids	1211-29-6	+	+	ko00592,ko01110
Zmjp003163	Jasmonic acid	Organic acids	Organic acids	77026-92-7	+	+	ko00592,ko01100,ko01110,ko04075
Lmtn004049	Abscisic acid	Organic acids	Organic acids	21293-29-8	+	+	ko00906,ko01100,ko01110,ko04075
MW0009415	Phenylacetic acid	Organic acids	Organic acids	103-82-2	+	+	ko00360,ko01100
Zmzn002460	1-Naphthoic acid	Organic acids	Organic acids	86-55-5	+	+	-
pme0275	4-Oxopentanoic Acid	Organic acids	Organic acids	123-76-2	+	+	-
mws0236	2-Aminoethanesulfonic acid	Organic acids	Organic acids	107-35-7	+	+	ko00430,ko00920,ko01100,ko02010
pme1730	D-Erythronolactone	Organic acids	Organic acids	15667-21-7	+	+	-
MWSslk154	Triethyl citrate	Organic acids	Organic acids	77-93-0	+	+	-
mws0262	L-Tartaric acid	Organic acids	Organic acids	87-69-4	+	+	ko00630,ko01100
mws2628	N-Methyl-4-aminobutyric acid	Organic acids	Organic acids	1119-48-8	+	+	ko00760,ko01100
Lmgn007652	Tianshic acid	Organic acids	Organic acids	-	+	+	-
MW0131753	Oroxylin A-7-o-beta-D-glucuronide	Organic acids	Organic acids	-	+	+	-
pmb2657	Argininosuccinic acid	Organic acids	Organic acids	2387-71-5	+	+	ko00220,ko00250,ko01100,ko01110,ko01230
pme2589	2-Oxoadipic acid	Organic acids	Organic acids	3184-35-8	+	+	ko00300,ko00310,ko00380,ko01100,ko01110,ko01210,ko01230,ko01240
pmn001684	Tuberonic Acid	Organic acids	Organic acids	124649-26-9	+	+	-
Lmsn015919	Phytic acid	Organic acids	Organic acids	83-86-3	+	+	ko00562,ko01100,ko04070
ML10172161	Hydroxypyruvic acid	Organic acids	Organic acids	1113-60-6	+	+	ko00260,ko00630,ko01100,ko01110,ko01200
pme2362	Mandelic acid	Organic acids	Organic acids	90-64-2	+	+	-
MWSslk113	6-Methoxy-2-naphthoic acid	Organic acids	Organic acids	2471-70-7	+	+	-
Wayn000884	Citric acid glucoside	Organic acids	Organic acids	-	+	+	-
Zmdp000917	δ-Guanidinovaleric acid	Organic acids	Organic acids	462-93-1	+	+	-
Lmgn000160	3-Ureidopropionic Acid	Organic acids	Organic acids	462-88-4	+	+	ko00240,ko00410,ko00770,ko01100
pme3011	γ-Aminobutyric acid	Organic acids	Organic acids	56-12-2	+	+	ko00250,ko00330,ko00410,ko00650,ko00760,ko01100
MW0131241	3-(3-hydroxy-4-methoxyphenyl)propanoic acid	Organic acids	Organic acids	-	+	+	-
pme1216	2-Picolinic acid	Organic acids	Organic acids	98-98-6	+	+	ko00380,ko01100
ML10197929	Creatine	Organic acids	Organic acids	57-00-1	+	+	ko00260,ko00330,ko01100
mws2124	2-Phosphoglycolate	Organic acids	Organic acids	13147-57-4	+	+	-
Ysjn001064	3-Oxopentanedioic acid	Organic acids	Organic acids	542-05-2	+	+	-
MWS1837	Tranexamic Acid	Organic acids	Organic acids	1197-18-8	+	+	-
Zmgn001448	2-Propylmalic Acid	Organic acids	Organic acids	-	+	+	ko00620
pmb3101	2-Isopropylmalic Acid	Organic acids	Organic acids	49601-06-1	+	+	ko00290,ko00620,ko01100,ko01110,ko01210,ko01230
mws0341	2-Hydroxyisocaproic acid	Organic acids	Organic acids	20312-37-2	+	+	-
mws1167	Oxalacetic acid	Organic acids	Organic acids	328-42-7	+	+	ko00010,ko00020,ko00250,ko00470,ko00620,ko00630,ko00710,ko00999,ko01100,ko01110,ko01200,ko01210,ko01230,ko01240
Lmbn002072	2-Propylsuccinic acid*	Organic acids	Organic acids	618-57-5	+	+	-
pme3017	2-Aminoisobutyric acid*	Organic acids	Organic acids	62-57-7	+	+	-
MWS0274	DL-3-Phenyllactic acid*	Organic acids	Organic acids	828-01-3	+	+	-
Wmzn000227	2,2-Dimethylsuccinic acid	Organic acids	Organic acids	597-43-3	+	+	-
Lmbn001676	3-Hydroxy-3-Methyl-2-Oxopentanoic Acid	Organic acids	Organic acids	-	+	+	ko00290,ko01110,ko01210
WaYn000716	Citric Acid diglucoside	Organic acids	Organic acids	-	+	+	-
pme2761	4-Hydroxy-2-oxoglutaric acid	Organic acids	Organic acids	1187-99-1	+	+	ko00630,ko01100
pme1975	Malonic acid	Organic acids	Organic acids	141-82-2	+	+	ko00061,ko00240,ko00410,ko01100,ko01212
Zmjn001813	Pimelic acid*	Organic acids	Organic acids	111-16-0	+	+	ko00780,ko01100,ko01240
pme0274	6-Aminocaproic acid	Organic acids	Organic acids	60-32-2	+	+	ko01100
Wasn003258	Glucosyl 2-Hydroxy-4-Methylpentanoic Acid	Organic acids	Organic acids	-	+	+	-
Lmgn000224	2-Methyl-3-oxosuccinic acid	Organic acids	Organic acids	-	+	+	ko00660
MWSmce583	Piperonylic acid	Organic acids	Organic acids	94-53-1	+	+	-
mws0823	3-Methyl-2-Oxobutanoic acid	Organic acids	Organic acids	759-05-7	+	+	ko00280,ko00290,ko00770,ko00966,ko01100,ko01110,ko01210,ko01230,ko01240
pme3186	DL-Glyceraldehyde-3-phosphate	Organic acids	Organic acids	591-59-3	+	+	-
mws4052	1-Aminocyclopropane-1-carboxylic acid*	Organic acids	Organic acids	22059-21-8	+	+	ko00270,ko01100,ko01110
mws0576	3-Hydroxybutyric acid	Organic acids	Organic acids	300-85-6	+	+	ko00650,ko01100
Lmhn000858	Itaconic acid	Organic acids	Organic acids	97-65-4	+	+	ko00660,ko01100
Lmqp000873	Succinic anhydride	Organic acids	Organic acids	108-30-5	+	+	-
pme3009	trans-Aconitic acid	Organic acids	Organic acids	4023-65-8	+	+	ko00660,ko01100
mws2125	Phosphoenolpyruvate	Organic acids	Organic acids	138-08-9	+	+	ko00010,ko00020,ko00400,ko00440,ko00620,ko00710,ko00996,ko00999,ko01100,ko01110,ko01200,ko01230,ko01240
Lmmn003323	2-Hydroxyhexadecanoic acid*	Organic acids	Organic acids	764-67-0	+	+	-
Lmbn001288	2-Hydroxy-2-methyl-3-oxobutanoic acid	Organic acids	Organic acids	71698-08-3	+	+	ko00290,ko00650,ko00660,ko00770,ko01100,ko01110,ko01210,ko01230
Lmbn001364	4-Hydroxy-2-Oxopentanoic Acid	Organic acids	Organic acids	3318-73-8	+	+	ko00360,ko01100
Lmbn001609	2-Acetyl-2-Hydroxybutanoic Acid	Organic acids	Organic acids	-	+	+	ko00290,ko01100,ko01110,ko01210,ko01230
mws0147	β-Hydroxyisovaleric acid	Organic acids	Organic acids	625-08-1	+	+	ko00280,ko01100
ML10176345	3-Dehydroshikimic acid	Organic acids	Organic acids	2922-42-1	+	+	ko00400,ko00999,ko01100,ko01110,ko01230,ko01240
mws0277	Quinic Acid	Organic acids	Organic acids	77-95-2	+	+	ko00400,ko01100
MWS5147	3-(Methylthio)Propionic Acid	Organic acids	Organic acids	646-01-5	+	+	ko00270,ko00920,ko01100
mws0267	DL-Glyceric Acid	Organic acids	Organic acids	473-81-4	+	+	ko00030,ko00260,ko00561,ko00630,ko01100,ko01110,ko01200
pme0278	2,6-Diaminooimelic acid	Organic acids	Organic acids	583-93-7	+	+	ko00300,ko00470,ko01100,ko01110,ko01230
pme1936	Creatinine	Organic acids	Organic acids	60-27-5	+	+	ko00330,ko01100
pme2380	α-Ketoglutaric acid	Organic acids	Organic acids	328-50-7	+	+	ko00020,ko00040,ko00053,ko00220,ko00250,ko00300,ko00310,ko00340,ko00430,ko00470,ko00630,ko00650,ko00660,ko01100,ko01110,ko01200,ko01210,ko01230,ko01240
mws0159	Phenylpyruvic acid	Organic acids	Organic acids	156-06-9	+	+	ko00360,ko00400,ko00470,ko00960,ko01100,ko01110,ko01210,ko01230
MWS1882	Iminodiacetic acid	Organic acids	Organic acids	142-73-4	+	+	-
Lmbn001467	5-Acetamidopentanoic Acid	Organic acids	Organic acids	1072-10-2	+	+	ko00310,ko01100
MWS3036	3-Hydroxyglutaric acid*	Organic acids	Organic acids	638-18-6	+	+	-
mws0237	Azelaic acid	Organic acids	Organic acids	123-99-9	+	+	-
pme3096	Aminomalonic acid	Organic acids	Organic acids	1068-84-4	+	+	-
Lcsn000415	Keto-Deoxy-Nonulonic acid	Organic acids	Organic acids	153666-19-4	+	+	ko00520,ko01100,ko01250
mws0425	Citraconic acid	Organic acids	Organic acids	498-23-7	+	+	ko00290,ko00660,ko01100,ko01210
pme3146	β-Ureidoisobutyric acid	Organic acids	Organic acids	2905-86-4	+	+	-
mws0376	Fumaric acid	Organic acids	Organic acids	110-17-8	+	+	ko00020,ko00190,ko00220,ko00250,ko00350,ko00360,ko00620,ko00650,ko00760,ko01100,ko01110,ko01200
pmb2826	L-Citramalic acid	Organic acids	Organic acids	6236-09-5	+	+	ko00660,ko01100
Lmmn000806	Dimethylmalonic acid*	Organic acids	Organic acids	595-46-0	+	+	-
mws0242	Suberic Acid	Organic acids	Organic acids	505-48-6	+	+	-
Zmgn000217	Methylenesuccinic acid	Organic acids	Organic acids	97-65-4	+	+	ko00660,ko01100
pme2550	Cis-Aconitic acid	Organic acids	Organic acids	585-84-2	+	+	ko00020,ko00630,ko00660,ko01100,ko01110,ko01210
Zmtn001464	4,8-Dihydroxyquinoline-2-carboxylic acid	Organic acids	Organic acids	59-00-7	+	+	ko00380
MW0104699	Spermidic acid	Organic acids	Organic acids	4386-03-2	+	+	-
pme3034	Ethylmalonic acid*	Organic acids	Organic acids	601-75-2	+	+	-
MW0113143	4-O-beta-D-glucosyl-4-coumaric acid	Organic acids	Organic acids	14364-05-7	+	+	-
mws0336	Urocanic acid	Organic acids	Organic acids	104-98-3	+	+	ko00340,ko01100
pme3207	Muconic acid	Organic acids	Organic acids	1119-72-8	+	+	ko01100
mws0924	2-Methylglutaric acid	Organic acids	Organic acids	617-62-9	+	+	-
mws0208	Adipic Acid	Organic acids	Organic acids	124-04-9	+	+	ko01100
MWS0811	L-Pipecolic Acid*	Organic acids	Organic acids	3105-95-1	+	+	ko00310,ko00960,ko01100,ko01110
MWSmce449	Cyclohexaneacetic acid*	Organic acids	Organic acids	5292-21-7	+	+	-
Zbqp000579	2-amino-3-(1H-pyrazol-1-yl)propanoic acid*	Organic acids	Organic acids	2734-48-7	+	+	-
Lcsn002137	Homovanillic acid sulfate	Organic acids	Organic acids	38339-06-9	+	+	-
Sazp003601	Tuberonic acid glucoside*	Organic acids	Organic acids	120399-24-8	+	+	-
Zmgn000503	2,3-Dihydroxy-3-Methylbutanoic Acid	Organic acids	Organic acids	1756-18-9	+	+	-
mws0567	4-Guanidinobutyric acid	Organic acids	Organic acids	463-00-3	+	+	ko00330,ko01100
Zmyn000453	Isocitric Acid	Organic acids	Organic acids	320-77-4	+	+	ko00020,ko00630,ko01100,ko01110,ko01200,ko01210,ko01230,ko01240
mws0154	Shikimic acid	Organic acids	Organic acids	138-59-0	+	+	ko00400,ko00996,ko00999,ko01100,ko01110,ko01230,ko01240
mws0192	Succinic acid*	Organic acids	Organic acids	110-15-6	+	+	ko00020,ko00190,ko00250,ko00310,ko00350,ko00360,ko00620,ko00630,ko00640,ko00650,ko00760,ko00920,ko01100,ko01110,ko01200
mws0473	2-Methylsuccinic acid*	Organic acids	Organic acids	498-21-5	+	+	-
MWS1709	D-Malic acid*	Organic acids	Organic acids	636-61-3	+	+	ko00650,ko01100
pme0243	Glutaric acid*	Organic acids	Organic acids	110-94-1	+	+	ko00071,ko00310,ko01100
MW0052391	Dihydroxyfumaric acid	Organic acids	Organic acids	133-38-0	+	+	ko00630,ko01100
mws0470	Methylmalonic acid*	Organic acids	Organic acids	516-05-2	+	+	ko00240,ko00280,ko00640,ko01100
mws0281	Citric Acid	Organic acids	Organic acids	77-92-9	+	+	ko00020,ko00250,ko00630,ko01100,ko01110,ko01200,ko01210,ko01230,ko01240
Lmqn000213	Stachyose	Others	Saccharides	470-55-3	+	+	ko00052,ko01100
Lmmn000214	Solatriose	Others	Saccharides	528-40-5	+	+	-
Wasn006585	Geranyl 3-O-xylopyranosyl-glucopyranoside*	Others	Others	-	+	+	-
Wchn005575	1-(4'-Hydroxy-3'-methoxyphenyl)-2-[4''-(3-hydroxypropyl)-2'',6''-dimethoxyphenyl]-propane-1,3-Diol	Others	Others	-	+	+	-
Wafn008994	2,3',4-Tri(Isovaleryl)Sucrose-6'-O-Acetate*	Others	Saccharides	-	+	+	-
MWS1983	Maltitol	Others	Saccharides	585-88-6	+	+	-
Wafn009229	2,4,3'-Tri(Isovaleryl)Sucrose-6'-O-Acetate*	Others	Saccharides	-	+	+	-
pme0500	D-Melezitose	Others	Saccharides	597-12-6	+	+	-
pmf0256	3-Methyl-1-pentanol	Others	Alcohol compounds	589-35-5	+	+	-
pme1306	Pyridoxine-5'-phosphate	Others	Vitamin	447-05-2	+	+	ko00750,ko01100,ko01240
MWSmce363	2,5-Dihydroxyacetophenone	Others	Ketone compounds	490-78-8	+	+	-
mws1155	D-Mannitol*	Others	Saccharides	69-65-8	+	+	ko00051,ko01100,ko02010
pmb2653	DMelezitose O-rhamnoside	Others	Saccharides	-	+	+	-
mws0213	Ribitol*	Others	Saccharides	488-81-3	+	+	ko00040,ko00740,ko01100
pme2529	1,5-Anhydro-D-glucitol	Others	Saccharides	154-58-5	+	+	-
mws0437	D-Arabitol*	Others	Saccharides	488-82-4	+	+	ko00040,ko01100
Hmln003754	Icariside E5*	Others	Ketone compounds	126176-79-2	+	+	-
Zasn010461	Pentadecanoic acid,14-methyl-,methyl ester	Others	Others	5129-60-2	+	+	-
Cmsp002787	3,4'-Dihydroxy-3',5'-dimethoxypropiophenone	Others	Ketone compounds	136196-47-9	+	+	-
Lssp210123	α-Conidendrin	Others	Others	-	+	+	-
pme2755	N-Acetyl-D-glucosamine*	Others	Saccharides	7512-17-6	+	+	ko00520,ko01100,ko01250,ko02010
pme2435	L-Fucose	Others	Saccharides	2438-80-4	+	+	ko00051,ko00520,ko01100,ko01250
Zamn006847	glycoric acid	Others	Others	-	+	+	-
Wasn005621	Glucosyl 9-hydroxy-3-methyldec-2-enoic acid	Others	Others	-	+	+	-
MWSmce283	4'-Hydroxypropiophenone	Others	Ketone compounds	70-70-2	+	+	-
Zmyn000083	D-Glucose 1,6-bisphosphate	Others	Saccharides	10139-18-1	+	+	ko00500,ko01100
Lmyp003951	3-Hydroxy-1-(4-hydroxy-3,5-dimethoxyphenyl)propan-1-one	Others	Ketone compounds	-	+	+	-
mws4174	N-Acetyl-D-mannosamine*	Others	Saccharides	7772-94-3	+	+	ko00520,ko01100,ko01250
Wdbp008550	Stemanthrene C*	Others	Others	-	+	+	-
MWSHY0042	Syringaldehyde; 4-Hydroxy-3,5-Dimethoxybenzaldehyde	Others	Aldehyde compounds	134-96-3	+	+	-
pmp001267	2-(Dodecylamino)-3-phenyl-1-propanol	Others	Alcohol compounds	-	+	+	-
MWSmce158	(R)-Citronellol	Others	Alcohol compounds	1117-61-9	+	+	-
Jmlp004238	Byzantionoside A*	Others	Ketone compounds	189109-41-9	+	+	-
Wafn004433	1-Hexanol arabinosylglucoside	Others	Others	-	+	+	-
MWSmce220	D-Glucono-1,5-lactone	Others	Saccharides	90-80-2	+	+	ko00030,ko01100,ko01110,ko01200
Lhmp122205	5-O-Methyllatifolin*	Others	Others	-	+	+	-
pmb0302	2-Aminoethylphosphonate	Others	Others	2041-14-7	+	+	ko00440,ko01100,ko02010
Hmhp010886	Sarisan	Others	Others	18607-93-7	+	+	-
Zmyn000110	D-Glucosamine 1-phosphate	Others	Saccharides	2152-75-2	+	+	ko00520,ko01100,ko01250
Qmjp012113	Hypericumoxide N	Others	Others	-	+	+	-
Waln006120	Octyl 6-O-Alpha-L-Arabinopyranosyl-Beta-D-Glucopyranoside	Others	Others	168288-07-1	+	+	-
Hmqp001042	Butyl beta-D-glucoside	Others	Saccharides	5391-18-4	+	+	-
Qmyp122716	Pregnane A	Others	Others	-	+	+	-
pme3311	D-Fructose-1,6-biphosphate	Others	Saccharides	488-69-7	+	+	ko00400,ko00710,ko01100,ko01110,ko01200
Hmyp002315	3,5,7,4'-Tetrahydroxy-Coumaronochromone	Others	Chromone	-	+	+	-
pme2596	4-Pyridoxic acid	Others	Vitamin	82-82-6	+	+	ko00750,ko01100
Lmxn008846	Hydroxydihydrobovolide*	Others	Lactones	6067-11-4	+	+	-
Zahn007990	5-hydroxy-3,4-dimethyl-5-pentylfuran-2(5H)-one*	Others	Others	-	+	+	-
Wasn001446	Glucosyl 6-methylhept-6-ene-1,2,3,4,5-pentaol	Others	Others	-	+	+	-
mws2523	Trehalose 6-phosphate	Others	Saccharides	4484-88-2	+	+	ko00500,ko01100,ko01110
pme2289	Retinol (Vitamin A1)	Others	Vitamin	68-26-8	+	+	ko01100,ko01240
Lcsn000341	3'-Fucosyllactose	Others	Saccharides	41312-47-4	+	+	-
MW0134118	5,7-Dihydroxy-2-phenyl-6,8-bis[3,4,5-trihydroxy-6-(hydroxymethyl)oxan-2-yl]chromen-4-one	Others	Ketone compounds	-	+	+	-
Wchn003447	(S)-4-(3-Hydroxyphenyl)-4-(beta-D-glucopyranosyloxy)butyric acid	Others	Others	-	+	+	-
MWS0559	1,6-anhydro-β-D-glucose	Others	Saccharides	498-07-7	+	+	-
mws0214	D-Sorbitol	Others	Saccharides	50-70-4	+	+	ko00051,ko00052,ko01100,ko02010
MWSmce203	D-Cellobiose	Others	Saccharides	528-50-7	+	+	-
MWSHY0141	7-Hydroxy-4-chromone	Others	Chromone	59887-89-7	+	+	-
Zmgp004297	1-phenyl-7-(4-hydroxyphenyl)-4-ene-3-heptanone	Others	Others	-	+	+	-
pmp001119	3,5-Dihydroxy-2,4-dimethoxy-9H-fluoren-9-one	Others	Ketone compounds	-	+	+	-
mws1589	D-Panose	Others	Saccharides	33401-87-5	+	+	-
Zmgn000173	D-Ribose	Others	Saccharides	50-69-1	+	+	ko00030,ko01100,ko02010
MWSslk235	Allitol	Others	Saccharides	488-44-8	+	+	-
Wcfn005812	Flaxseeds Extract*	Others	Others	3688-23-1	+	+	-
Zmpn000095	Sorbitol-6-phosphate	Others	Saccharides	20479-58-7	+	+	ko00051,ko01100
MWSmce199	L-Xylose*	Others	Saccharides	609-06-3	+	+	-
Lhmp110109	Pyramidatin F	Others	Others	-	+	+	-
Hmfn000531	L-Ascorbic acid (Vitamin C)	Others	Vitamin	50-81-7	+	+	ko00053,ko00480,ko01100,ko01110,ko01240
Hmsp003093	3,7-Dihydroxychromen-4-one	Others	Chromone	-	+	+	-
pme2237	Dulcitol*	Others	Saccharides	608-66-2	+	+	ko00052,ko01100
MWSmce676	D-Arabinose*	Others	Saccharides	10323-20-3	+	+	ko00040,ko00053,ko00520,ko01100,ko01250
MWSmce417	5-O-Methylvisammioside	Others	Chromone	84272-85-5	+	+	-
Zmzn000078	Dihydroxyacetone phosphate	Others	Saccharides	57-04-5	+	+	ko00010,ko00040,ko00051,ko00052,ko00561,ko00562,ko00564,ko00640,ko00710,ko00760,ko01100,ko01110,ko01200,ko01230
MWSmce040	Isovanillin	Others	Aldehyde compounds	621-59-0	+	+	-
MWS0618	Pantothenol	Others	Alcohol compounds	16485-10-2	+	+	-
Lmbn005172	2,6-Dimethoxybenzaldehyde*	Others	Aldehyde compounds	3392-97-0	+	+	-
pma1751	N-(beta-D-Glucosyl)nicotinate	Others	Vitamin	-	+	+	-
pmf0348	2,6-Dimethyl-7-octene-2,3,6-triol	Others	Alcohol compounds	73815-21-1	+	+	-
pma6455	Ribulose-5-phosphate	Others	Saccharides	4151-19-3	+	+	ko00030,ko00040,ko00710,ko00740,ko01100,ko01110,ko01200,ko01230,ko01240,ko01250
MWSmce690	Erythorbic Acid; Isoascorbic Acid	Others	Vitamin	89-65-6	+	+	-
Wafn005994	Geranyl 6-O-xylopyranosyl-glucopyranoside*	Others	Others	124044-06-0	+	+	-
Wbtn006721	6,8-dihydroxy-3-methyl-9-oxoxanthene-1-carboxylic acid	Others	Ketone compounds	-	+	+	-
pmb3079	N-Acetyl-D-glucosamine-1-phosphate	Others	Saccharides	6866-69-9	+	+	-
pmb3081	Glucaric acid-1-Phosphate	Others	Saccharides	-	+	+	-
MW0123319	Chromone*	Others	Ketone compounds	491-38-3	+	+	-
mws0458	Vanillin; 4-Hydroxy-3-Methoxybenzaldehyde*	Others	Aldehyde compounds	121-33-5	+	+	ko00996,ko01100,ko01110
Smcp000882	N-benzoyl-2-aminoethyl-β-D-glucopyranoside	Others	Others	-	+	+	-
Saln003418	4-(Beta-D-Glucopyranosyloxy)-2,4',6-Trihydroxybenzophenone	Others	Others	-	+	+	-
pmf0440	4-MethoxycinnaMaldehyde	Others	Aldehyde compounds	1963-36-6	+	+	-
mws2608	N-Acetyl-D-galactosamine	Others	Saccharides	1811-31-0	+	+	ko00052,ko00520,ko01100,ko01250
MWS20172	5-Hydroxymethylfurfural*	Others	Aldehyde compounds	67-47-0	+	+	-
MW0132726	3,5-Dihydroxy-2-(4-hydroxyphenyl)-7-[(3,4,5-trihydroxy-6-methyltetrahydro-2H-pyran-2-yl)oxy]-4H-1-benzopyran-4-one*	Others	Ketone compounds	-	+	+	-
MWSHC20158	5-Methoxyfurfural*	Others	Aldehyde compounds	21300-07-2	+	+	-
Yaap009385	Myrtucommulone B	Others	Others	54247-23-3	+	+	-
Zmjp000624	Pyridoxal	Others	Vitamin	66-72-8	+	+	ko00750,ko01100,ko01240
MWS0442	Maltotriose	Others	Saccharides	1109-28-0	+	+	ko02010
Lmbn002737	3-Methylbenzaldehyde	Others	Aldehyde compounds	620-23-5	+	+	ko01100
Lmsn000954	Dambonitol	Others	Saccharides	523-94-4	+	+	-
pme1261	D-Panthenol	Others	Alcohol compounds	81-13-0	+	+	ko00770
Zmzn000079	D-Erythrose-4-phosphate	Others	Saccharides	585-18-2	+	+	ko00030,ko00400,ko00710,ko00750,ko01100,ko01110,ko01200,ko01230,ko01240
pme3705	D-Glucoronic acid*	Others	Saccharides	6556-12-3	+	+	ko00040,ko00053,ko00520,ko00562,ko01100,ko01240,ko01250
MW0134494	Naringenin 7-0-glucoside*	Others	Others	-	+	+	-
MW0132727	3,5-Dihydroxy-2-(4-hydroxyphenyl)-7-[3,4,5-trihydroxy-6-(hydroxymethyl)tetrahydropyran-2-yl]oxy-chromen-4-one*	Others	Ketone compounds	-	+	+	-
Lmjp101403	3ξ-(1ξ-Hydroxyethyl)-7-hydroxy-1-isobenzofuranone	Others	Others	-	+	+	-
Lchp000221	(Z)-3-Ethylidene-7-hydroxy-6-methoxyphthalide*	Others	Others	-	+	+	-
pma0134	D-Threose	Others	Saccharides	95-43-2	+	+	-
Lmqn000432	1-(sn-Glycero-3-phospho)-1D-myo-inositol	Others	Saccharides	-	+	+	-
mws1189	D-Galacturonic acid*	Others	Saccharides	685-73-4	+	+	ko00040,ko00053,ko00520,ko01100,ko01240,ko01250,ko02010
pmp001229	Senkyunolide K	Others	Lactones	114569-33-4	+	+	-
pme2266	Biotin	Others	Vitamin	58-85-5	+	+	ko00780,ko01100,ko01240,ko02010
ML10171848	D-Arabinono-1,4-lactone*	Others	Saccharides	2782-09-4	+	+	ko00053,ko01100
pmp000509	Maltol	Others	Ketone compounds	118-71-8	+	+	ko00523,ko01110
pmb0786	D-Glucosamine	Others	Saccharides	3416-24-8	+	+	ko00520,ko01100,ko01250
MWSmce165	L-Fucitol	Others	Saccharides	13074-06-1	+	+	-
Zmgn000447	3-Phospho-D-glyceric acid	Others	Saccharides	820-11-1	+	+	ko00010,ko00030,ko00260,ko00270,ko00561,ko00630,ko00710,ko01100,ko01110,ko01200,ko01230,ko01240
mws1333	Melibiose	Others	Saccharides	585-99-9	+	+	ko00052,ko01100,ko02010
pme3163	D-Sedoheptuiose 7-phosphate	Others	Saccharides	2646-35-7	+	+	-
pme1383	Pyridoxine	Others	Vitamin	65-23-6	+	+	ko00750,ko01100,ko01240
pme2165	Orotic acid (Vitamin B13)	Others	Vitamin	65-86-1	+	+	ko00240,ko01100,ko01240
Latp003004	2-Methyl-5-acetonyl-7-hydroxychromone glucoside	Others	Chromone	-	+	+	-
Cmyp007180	Dihydroactinidiolide	Others	Lactones	17092-92-1	+	+	-
mws2104	D-Pinitol	Others	Saccharides	10284-63-6	+	+	-
MW0168613	4-Methylumbelliferyl glucuronide	Others	Others	6160-80-1	+	+	-
Jmzn006005	3,4-methylenedioxy cinnamyl alcohol	Others	Alcohol compounds	58095-76-4	+	+	-
Lhhp120823	Eugenyl formate	Others	Others	-	+	+	-
mws0889	D-Threonic Acid	Others	Saccharides	3909-12-4	+	+	-
Wcdp010708	Octadeca-2,9,12,15-tetraen-1-ol	Others	Others	-	+	+	-
Hmgn001653	Protocatechualdehyde*	Others	Aldehyde compounds	139-85-5	+	+	ko00950
Zmyn000230	2-Dehydro-3-deoxy-L-arabinonate	Others	Saccharides	-	+	+	ko00053,ko01100
Lmqp006559	2-Amino-1,3-eicosanediol	Others	Alcohol compounds	-	+	+	-
pme0519	D-Sucrose*	Others	Saccharides	57-50-1	+	+	ko00052,ko00500,ko01100,ko01110,ko02010
mws0264	D-Trehalose*	Others	Saccharides	99-20-7	+	+	ko00500,ko01100,ko01110,ko02010
mws1164	D-Fructose*	Others	Saccharides	57-48-7	+	+	-
Wbmp006327	Butyl 1,3,5-trihydroxy-4-{[3-(4-hydroxy-3-methoxyphenyl)prop-2-enoyl]oxy}cyclohexane-1-carboxylate	Others	Others	-	+	+	-
pmf0174	1-Decanol*	Others	Alcohol compounds	112-30-1	+	+	-
mws4170	D-Glucose*	Others	Saccharides	50-99-7	+	+	ko00010,ko00030,ko00052,ko00500,ko00520,ko00524,ko00901,ko01100,ko01110,ko02010
Lmsn000381	D-Maltose*	Others	Saccharides	69-79-4	+	+	-
pme0534	Gluconic acid	Others	Saccharides	526-95-4	+	+	ko00030,ko01100,ko01110,ko01200
mws0628	4-Hydroxybenzaldehyde	Others	Aldehyde compounds	123-08-0	+	+	ko01100
ZbWp001588	3-(((S)-1-carboxy-2-phenylethyl)amino)-2,5-dihydroxycyclopentane-1-carboxylic acid	Others	Others	-	+	+	-
Wcgn012724	6-Hydroxyphomodiol	Others	Others	-	+	+	-
Hmcn000192	Sedoheptulose	Others	Saccharides	3019-74-7	+	+	ko00710,ko01100
pmf0138	D-Mannose*	Others	Saccharides	3458-28-4	+	+	ko00051,ko00052,ko00520,ko01100,ko01250,ko02010
pmf0175	2-Decanol*	Others	Alcohol compounds	1120-06-5	+	+	-
mws5038	Isomaltulose*	Others	Saccharides	13718-94-0	+	+	-
pmf0139	D-Galactose*	Others	Saccharides	59-23-4	+	+	ko00052,ko01100
mws1080	Galactinol	Others	Saccharides	3687-64-7	+	+	ko00052,ko01100
MWSCX017	4-hydroxyphenyl acrylaldehyde*	Others	Aldehyde compounds	-	+	+	-
Wbmp003302	Frambinone	Others	Ketone compounds	-	+	+	-
Lmxn000398	D-Lactose*	Others	Saccharides	63-42-3	+	+	-
Hmln000297	Inositol*	Others	Saccharides	87-89-8	+	+	ko00052,ko00053,ko00562,ko01100,ko01110,ko01250,ko02010,ko04070
pme0490	Nicotinic acid (Vitamin B3)	Others	Vitamin	59-67-6	+	+	ko00760,ko00960,ko01100,ko01110,ko01240
MA10039492	Dehydroascorbic acid	Others	Vitamin	490-83-5	+	+	ko00053,ko00480,ko01100
Wcdp007560	1-Vaccenoyl-Glycero-3-Phosphocholine*	Others	Others	-	+	+	-
Lmbp000668	Isonicotinic acid	Others	Vitamin	55-22-1	+	+	-
mws0232	Riboflavin (Vitamin B2)	Others	Vitamin	83-88-5	+	+	ko00740,ko01100,ko01110,ko01240,ko02010
Hasp010605	(S)-2,3-dihydroxypropyl (9Z,12Z,15Z)-octadeca-9,12,15-trienoate	Others	Others	129828-41-7	+	+	-
Wcfp002357	N6-Threonylcarbamoyladenosine	Others	Others	24719-82-2	+	+	-
Wcdp006741	1-(9Z,12Z-Octadecadienoyl)-Sn-Glycero-3-Phosphocholine*	Others	Others	22252-07-9	+	+	-
Zmpn000199	D-Galactaric acid*	Others	Saccharides	526-99-8	+	+	ko00053,ko01100
pma3101	Nicotinate D-ribonucleoside	Others	Vitamin	17720-18-2	+	+	ko00760,ko01100
pmb0789	Pyridoxine-5'-O-glucoside*	Others	Vitamin	-	+	+	-
Zmyn000108	D-Saccharic acid*	Others	Saccharides	87-73-0	+	+	ko00053,ko01100
mws1090	D-Glucose-1-phosphate*	Others	Saccharides	59-56-3	+	+	ko00010,ko00040,ko00052,ko00500,ko00520,ko00523,ko00561,ko01100,ko01110,ko01240,ko01250
Zmcp102201	Senkyunolide B*	Others	Lactones	93236-67-0	+	+	-
Zahp011689	2,2-dimethylchromene-6-carboxylic acid*	Others	Others	34818-56-9	+	+	-
MWSmce466	4-Hydroxyacetophenone*	Others	Ketone compounds	99-93-4	+	+	ko01100
Zmdp000376	4-Guanidinobutanal	Others	Others	-	+	+	-
mws0344	D-Xylonic acid	Others	Saccharides	526-91-0	+	+	ko00040,ko01100
pmp001230	Senkyunolide M	Others	Lactones	146986-60-9	+	+	-
MWS2442	D-Fructose 6-Phosphate*	Others	Saccharides	643-13-0	+	+	ko00052,ko00500,ko00710,ko01100,ko01110,ko01200
mws0133	Nicotinamide	Others	Vitamin	98-92-0	+	+	ko00760,ko01100,ko01240
Wcsn010254	4-[3-(4,8-dimethylnona-3,7-dienyl)-3-methyloxiran-2-yl]butan-2-one*	Others	Others	-	+	+	-
mws0866	D-Glucose 6-phosphate*	Others	Saccharides	56-73-5	+	+	ko00500,ko00524,ko00562,ko01100,ko01110
MWSmce257	D-Pantothenic Acid*	Others	Vitamin	79-83-4	+	+	ko00410,ko00770,ko01100,ko01110,ko01240
Wcdp006912	Lauryldiethanolamine*	Others	Others	1541-67-9	+	+	-
Lmbn000198	3-Dehydro-L-Threonic Acid*	Others	Saccharides	-	+	+	ko00053,ko01100
pmp000681	Calceolarioside A*	Phenolic acids	Phenolic acids	84744-28-5	+	-	-
Lmrn003000	2-Hydroxy-3-phenylpropanoic acid	Phenolic acids	Phenolic acids	7326-19-4	+	-	ko00360,ko00960,ko01100,ko01110
Lmhn003801	Feruloylsinapoyltartaric acid	Phenolic acids	Phenolic acids	-	+	+	-
Lmhn003799	Feruloylferuloyltartaric acid	Phenolic acids	Phenolic acids	-	+	+	-
MWSmce663	Vanillyl alcohol	Phenolic acids	Phenolic acids	498-00-0	+	+	-
Zmhn002643	4-O-(6'-O-Glucosyl-4''-hydroxybenzoyl)-4-hydroxybenzyl alcohol	Phenolic acids	Phenolic acids	-	+	+	-
MWSslk092	Usnic acid	Phenolic acids	Phenolic acids	125-46-2	+	+	-
Zmhn002750	4-O-(6'-O-Glucosylcaffeoyl)-4-hydroxybenzoic acid	Phenolic acids	Phenolic acids	-	+	+	-
mws1714	Chicoric Acid	Phenolic acids	Phenolic acids	70831-56-0	+	+	-
Lmmn005696	Desoxyhemigossypol	Phenolic acids	Phenolic acids	57765-65-8	+	+	-
pme0282	Phthalic acid	Phenolic acids	Phenolic acids	88-99-3	+	+	ko01100,ko02010
Hmln003209	5-Methoxytrachelogenin	Phenolic acids	Phenolic acids	-	+	+	-
pmn001469	Glomeratose A	Phenolic acids	Phenolic acids	202471-84-9	+	+	-
Zmln000668	Monogalloyl-diglucose	Phenolic acids	Phenolic acids	-	+	+	-
pmn001712	3-Hydroxy-4-isopropylbenzylalcohol-3-O-sophoroside	Phenolic acids	Phenolic acids	-	+	+	-
pmn001557	Cimicifugic acid C	Phenolic acids	Phenolic acids	205114-67-6	+	+	-
MWS1888	Phenyl-beta-D-glucoside	Phenolic acids	Phenolic acids	1464-44-4	+	+	-
Lmsn002288	1-O-Caffeoyl-(6-O-glucosyl)-β-D-glucose	Phenolic acids	Phenolic acids	-	+	+	-
Hmln002597	Sodium ferulate	Phenolic acids	Phenolic acids	24276-84-4	+	+	-
Zmhn003046	4-O-(6'-O-Glucosylferuloyl)-3,4-dihydroxybenzyl alcohol	Phenolic acids	Phenolic acids	-	+	+	-
pmn001556	Cimicifugic acid K	Phenolic acids	Phenolic acids	-	+	+	-
Jmwn004308	4-Dihydroxyphenethoxy-8-O-β-D-[6-O-(4-O-β-D-glucopyranosyl)-feruloyl]glucopyranoside	Phenolic acids	Phenolic acids	-	+	+	-
Lmhn003074	Feruloylmalic acid	Phenolic acids	Phenolic acids	-	+	+	-
Zmhn002334	6-O-Feruloyl-β-D-glucose	Phenolic acids	Phenolic acids	137887-25-3	+	+	-
MA10014775	Hydroquinone	Phenolic acids	Phenolic acids	123-31-9	+	+	ko00350,ko01100
Lmbn004790	Methyl 3-(3-hydroxy-4-methoxyphenyl)propanoate	Phenolic acids	Phenolic acids	129150-61-4	+	+	-
Lmcp101902	Desrhamnosylacteoside*	Phenolic acids	Phenolic acids	-	+	+	-
Lmyn001220	Mucic acid-1,4-lactone-3-O-gallate	Phenolic acids	Phenolic acids	-	+	+	-
Lmzn001925	3,4'-Dihydroxy-3'-methoxybenzenepentanoic acid	Phenolic acids	Phenolic acids	-	+	+	-
mws0093	Coniferyl alcohol	Phenolic acids	Phenolic acids	458-35-5	+	+	ko00940,ko00999,ko01100,ko01110
mws1358	Pyrocatechol	Phenolic acids	Phenolic acids	120-80-9	+	+	ko01100
MWSmce653	2'-Hydroxy-4'-Methylacetophenone	Phenolic acids	Phenolic acids	6921-64-8	+	+	-
NK10252689	2-Methoxy-5-nitrophenol	Phenolic acids	Phenolic acids	636-93-1	+	+	-
Jmwn002494	(2E)-3-[4-(β-D-glucopyranoside)-phenylacrylic]-acid	Phenolic acids	Phenolic acids	-	+	+	-
mws0025	Pyrogallol	Phenolic acids	Phenolic acids	87-66-1	+	+	-
Lmgp003989	Dicaffeoylshikimic acid	Phenolic acids	Phenolic acids	-	+	+	-
Lmbn001930	2-Hydroxybenzaldehyde (Salicylaldehyde)	Phenolic acids	Phenolic acids	90-02-8	+	+	ko01100
Zbyn004728	Breynioside A	Phenolic acids	Phenolic acids	-	+	+	-
Lmsn003778	1-O-Caffeoyl-4-O-galloyl-β-D-glucose	Phenolic acids	Phenolic acids	-	+	+	-
Jmwn002057	2-(3-β-D-glucopyranosyloxy-4-hydroxyphenyl)ethanol-1-O-β-D-glucopyranoside	Phenolic acids	Phenolic acids	-	+	+	-
mws1521	Salicin	Phenolic acids	Phenolic acids	138-52-3	+	+	ko00010
Wmzn002116	3,5-Dicaffeoylquinic acid	Phenolic acids	Phenolic acids	-	+	+	-
MWSmce490	2',4',6'-Trihydroxyacetophenone	Phenolic acids	Phenolic acids	480-66-0	+	+	-
Hmpp004047	Demethoxycurcumin	Phenolic acids	Phenolic acids	22608-11-3	+	+	-
Jmwn003377	Citrusin B	Phenolic acids	Phenolic acids	-	+	+	-
MWS2066	1-Naphthol*	Phenolic acids	Phenolic acids	90-15-3	+	+	-
MWSmce632	Vanillin acetate	Phenolic acids	Phenolic acids	881-68-5	+	+	-
pma0675	o-Anisic acid	Phenolic acids	Phenolic acids	579-75-9	+	+	-
Ymjm000143	2,3,4-Trihydroxybutyl 6-O-(E)-caffeoyl-β-D-glucopyranoside	Phenolic acids	Phenolic acids	-	+	+	-
MWS1875	2-Naphthol*	Phenolic acids	Phenolic acids	135-19-3	+	+	-
mws0898	Isoeugenol	Phenolic acids	Phenolic acids	97-54-1	-	+	ko00940
MWSmce579	Cinnamaldehyde	Phenolic acids	Phenolic acids	14371-10-9	+	+	ko00940,ko01100,ko01110
Hmsn002272	Demethyl coniferin	Phenolic acids	Phenolic acids	-	+	+	-
Zmhn000892	4-O-Glucosyl-3,4-dihydroxybenzyl alcohol	Phenolic acids	Phenolic acids	-	+	+	-
Hmsn001911	Idesin	Phenolic acids	Phenolic acids	20331-85-5	+	+	-
Lmhn002926	p-Coumaroylmalic acid	Phenolic acids	Phenolic acids	-	+	+	-
MWS1743	alpha-hexylcinnamaldehyde	Phenolic acids	Phenolic acids	101-86-0	+	+	-
Yshj000012	Isotachioside	Phenolic acids	Phenolic acids	31427-08-4	+	+	-
Lmrgn03360	Cryptamygin B	Phenolic acids	Phenolic acids	24696-05-7	+	+	-
mws0179	Chlorogenic acid methyl ester	Phenolic acids	Phenolic acids	29708-87-0	+	+	-
MWS2070	Propyl 4-hydroxybenzoate	Phenolic acids	Phenolic acids	94-13-3	+	+	-
mws1627	Bengenin	Phenolic acids	Phenolic acids	477-90-7	+	+	-
Zmhp004830	domesticoside	Phenolic acids	Phenolic acids	-	+	+	-
pmb0475	Gallic acid-4-O-(6'''-feruloyl)sophoroside	Phenolic acids	Phenolic acids	-	+	+	-
pmn001690	3-Hydroxy-4-isopropylbenzylalcohol-3-O-glucoside	Phenolic acids	Phenolic acids	-	+	+	-
mws2105	Benzyl salicylate	Phenolic acids	Phenolic acids	118-58-1	+	+	-
pmn001710	Rosmarinic acid-3'-O-glucoside	Phenolic acids	Phenolic acids	910028-78-3	+	+	-
Lazn002158	3,4'-Dihydroxypropiophenone glucoside*	Phenolic acids	Phenolic acids	-	+	+	-
Smcn001567	Leonoside E	Phenolic acids	Phenolic acids	-	+	+	-
MWSmce277	Helicide	Phenolic acids	Phenolic acids	80154-34-3	+	+	-
Lman004552	Robustaside A;[6'-p-Coumarylarbutin]	Phenolic acids	Phenolic acids	148810-39-3	+	+	-
HJN003	1-O-Sinapoyl-β-D-glucose	Phenolic acids	Phenolic acids	-	+	+	ko00940,ko01110
Lmhn001386	Vnilloyltartaric acid	Phenolic acids	Phenolic acids	-	+	+	-
Lmyp003371	3,5-Dihydroxytoluene	Phenolic acids	Phenolic acids	504-15-4	+	+	-
Hmsn002598	Salirepin	Phenolic acids	Phenolic acids	26652-12-0	+	+	-
Labn004625	2-Phenylethyl beta-primeveroside	Phenolic acids	Phenolic acids	129932-48-5	+	+	-
WaYp002866	3-(4-hydroxyphenyl)-3-oxopropyl beta-D-glucopyranoside*	Phenolic acids	Phenolic acids	53170-92-6	+	+	-
Zmhn001793	6-O-Caffeoyl-D-glucose	Phenolic acids	Phenolic acids	-	+	+	-
MWSmce712	Ethyl phenylacetate	Phenolic acids	Phenolic acids	101-97-3	+	+	-
MWS3046	3-(3-Hydroxyphenyl)-3-hydroxypropanoic acid	Phenolic acids	Phenolic acids	3247-75-4	+	+	-
Wchn003509	Syringoyl-D-Glucose	Phenolic acids	Phenolic acids	-	+	+	-
Smhn005081	Fortuneanoside A	Phenolic acids	Phenolic acids	-	+	+	-
Hmgn002038	β-Oxoacteoside	Phenolic acids	Phenolic acids	-	+	+	-
HJAP051	3-(3,4,5-Trimethoxyphenyl)propan-1-ol	Phenolic acids	Phenolic acids	-	+	+	-
MWSmce231	Bisdemethoxycurcumin	Phenolic acids	Phenolic acids	33171-05-0	+	+	ko00945,ko01110
Wafn002081	Dihydroxybenzoyl xyloside	Phenolic acids	Phenolic acids	-	+	+	-
WaYn002313	Homosyringic Acid 4'-O-Glucoside	Phenolic acids	Phenolic acids	-	+	+	-
Wafn002827	Dihydroferulic acid glucoside	Phenolic acids	Phenolic acids	-	+	+	-
Hmln003092	Isoforsythoside A	Phenolic acids	Phenolic acids	1357910-26-9	+	+	-
mws0444	3-Aminosalicylic acid	Phenolic acids	Phenolic acids	570-23-0	+	+	-
Lmdn004974	Syringalide A	Phenolic acids	Phenolic acids	110344-60-0	+	+	-
mws1336	4-Aminobenzoic acid	Phenolic acids	Phenolic acids	150-13-0	+	+	ko00790,ko01100,ko01240
MWSHC20125	5-O-Caffeoylshikimic acid	Phenolic acids	Phenolic acids	73263-62-4	+	+	-
Wacn003456	2-O-Feruloylhydroxycitric Acid	Phenolic acids	Phenolic acids	-	+	+	-
Zaln004082	3-O-caffeoylshikimic acid	Phenolic acids	Phenolic acids	-	+	+	-
Zmhn003076	((2R,3R,5R,6R)-6-(((E)-3-(3,4-dihydroxyphenyl)acryloyl)oxy)-3,4,5-trihydroxytetrahydro-2H-pyran-2-yl)methyl (Z)-3-(3,4-dihydroxyphenyl)acrylate	Phenolic acids	Phenolic acids	-	+	+	-
Wasn004683	Protocatechuic acid 1-O-(Glucosylvanilloyl)*	Phenolic acids	Phenolic acids	-	+	+	-
pmb2940	1-O-Glucosyl sinapate	Phenolic acids	Phenolic acids	78185-48-5	+	+	-
pmn001382	Isochlorogenic acid A*	Phenolic acids	Phenolic acids	2450-53-5	+	+	-
pmn001384	Isochlorogenic acid C*	Phenolic acids	Phenolic acids	57378-72-0	+	+	-
pmp000087	2-Feruloyl-sn-glycerol*	Phenolic acids	Phenolic acids	-	+	+	-
MWS5206	4-Hydroxyphenyllactic Acid*	Phenolic acids	Phenolic acids	306-23-0	+	+	-
pmp000086	1-Feruloyl-sn-glycerol*	Phenolic acids	Phenolic acids	-	+	+	-
Hmtn001288	Methyl 2,4-dihydroxyphenylacetate*	Phenolic acids	Phenolic acids	67828-42-6	+	+	-
pma0149	Sinapoyl malate	Phenolic acids	Phenolic acids	92344-58-6	+	+	ko00940,ko01110
Lmgp002595	4'-Hydroxy-3'-methoxyacetophenone (Acetovanillone)	Phenolic acids	Phenolic acids	498-02-2	+	+	-
Lman002731	Grevilloside F	Phenolic acids	Phenolic acids	1094004-50-8	+	+	-
pmn001566	Shomaside A	Phenolic acids	Phenolic acids	-	+	+	-
MWSCX018	Isoamericanin A	Phenolic acids	Phenolic acids	109063-85-6	+	+	-
Lmdp002901	2,6-Dihydroxy-4-isopropylphenyl-1-O-β-D-glucoside	Phenolic acids	Phenolic acids	-	+	+	-
mws1212	Ferulic acid methyl ester	Phenolic acids	Phenolic acids	2309-07-1	+	+	-
Jmwn002117	2-(3,4-dihydroxyphenyl)ethanediol 1-O-β-D-glucopyranoside*	Phenolic acids	Phenolic acids	-	+	+	-
pme0281	Terephthalic acid*	Phenolic acids	Phenolic acids	100-21-0	+	+	ko01100
pmb2654	Anthranilate-1-O-Sophoroside	Phenolic acids	Phenolic acids	-	+	+	-
Cmzp002057	6-O-Acetylarbutin	Phenolic acids	Phenolic acids	10338-88-2	+	+	-
pme2598	3,4-Dihydroxybenzeneacetic acid*	Phenolic acids	Phenolic acids	102-32-9	+	+	ko00350,ko01100
Lmfn001344	Maplexin C (2,3-Di-O-Galloyl-1,5-Anhydro-D-Glucitol)*	Phenolic acids	Phenolic acids	-	+	+	-
mws1078	Anthranilic Acid	Phenolic acids	Phenolic acids	118-92-3	+	+	ko00380,ko00400,ko00996,ko01100,ko01110,ko01230
pmb1587	4-Hydroxy-3,5-diisopropylbenzaldehyde	Phenolic acids	Phenolic acids	10537-86-7	+	+	-
Lmhn002051	Vnilloylmalic acid	Phenolic acids	Phenolic acids	-	+	+	-
Lmfn001258	Maplexin D (2,4-Di-O-Galloyl-1,5-Anhydro-D-Glucitol)*	Phenolic acids	Phenolic acids	1355573-86-2	+	+	-
Wdtp010604	3,4,5-trihydroxy-6-(4-octylphenoxy)oxane-2-carboxylic acid	Phenolic acids	Phenolic acids	-	+	+	-
mws0028	Vanillic acid	Phenolic acids	Phenolic acids	121-34-6	+	+	-
Lmtn000940	1-O-(3,4-Dihydroxy-5-methoxy-benzoyl)-glucoside	Phenolic acids	Phenolic acids	-	+	+	-
Li512115	Isochlorogenic acid B*	Phenolic acids	Phenolic acids	14534-61-3	+	+	-
Zmhn001420	5,7-Dihydroxy-1(3H)-isobenzofuranone*	Phenolic acids	Phenolic acids	27979-58-4	+	+	-
pme1292	Homogentisic acid*	Phenolic acids	Phenolic acids	451-13-8	+	+	ko00130,ko00350,ko01100,ko01240
mws0467	3-(4-Hydroxyphenyl)-propionic acid*	Phenolic acids	Phenolic acids	501-97-3	+	+	-
Wcdn001606	Leonuriside A*	Phenolic acids	Phenolic acids	121748-12-7	+	+	-
pme1816	Neochlorogenic acid (5-O-Caffeoylquinic acid)*	Phenolic acids	Phenolic acids	906-33-2	+	+	-
mws0178	Chlorogenic acid (3-O-Caffeoylquinic acid)*	Phenolic acids	Phenolic acids	327-97-9	+	+	ko00940,ko00941,ko00945,ko01110
mws0024	Gallic acid	Phenolic acids	Phenolic acids	149-91-7	+	+	ko00999
Lmnn002886	1'-O-(3,4-Dihydroxyphenethyl)-O-caffeoyl-glucoside	Phenolic acids	Phenolic acids	-	+	+	-
NK10264324	Phloroglucinol; 1,3,5-Benzenetriol	Phenolic acids	Phenolic acids	108-73-6	+	+	-
MWS20194	Cinnamic acid	Phenolic acids	Phenolic acids	140-10-3	+	+	ko00130,ko00360,ko00940,ko00996,ko00999,ko01100,ko01110
mws0014	Ferulic acid	Phenolic acids	Phenolic acids	537-98-4	+	+	ko00940,ko01100,ko01110
Lmmn001294	Koaburaside*	Phenolic acids	Phenolic acids	41653-73-0	+	+	-
Cmbn007148	1-O-Feruloyl-3-O-caffeoylglycerol	Phenolic acids	Phenolic acids	-	+	+	-
Lmrn001951	(S)-2-Hydroxy-3-(4-Hydroxyphenyl)Propanoic Acid*	Phenolic acids	Phenolic acids	23508-35-2	+	+	-
ML10177402	4-Aminosalicylic acid	Phenolic acids	Phenolic acids	65-49-6	+	+	-
Wdtp003646	4-Ethylphenol glucuronide	Phenolic acids	Phenolic acids	-	+	+	-
Hmln000873	2-O-Galloyl-D-glucose	Phenolic acids	Phenolic acids	-	+	+	-
HJN056	Sesquimarocanol B	Phenolic acids	Phenolic acids	-	+	+	-
Lmdp003146	Rhododendrol	Phenolic acids	Phenolic acids	501-96-2	+	+	-
Labn003679	(E)-caffeyl alcohol 4-O-β-D-glucopyranoside	Phenolic acids	Phenolic acids	-	+	+	-
pmp001143	Curculigine	Phenolic acids	Phenolic acids	156161-96-5	+	+	-
Lmmn000774	Dihydrocaffeoylglucose*	Phenolic acids	Phenolic acids	-	+	+	-
Lmxp001668	2-Methoxy-4-ethenylphenol	Phenolic acids	Phenolic acids	7786-61-0	+	+	-
Wbmp003442	Cimicifugic Acid M	Phenolic acids	Phenolic acids	-	+	+	-
Lmmp003042	Protocatechuic Acid Methyl Ester	Phenolic acids	Phenolic acids	2150-43-8	+	+	-
Zmgn004894	Methyl 4-hydroxybenzoate*	Phenolic acids	Phenolic acids	99-76-3	+	+	-
Lmgn002679	Phenol	Phenolic acids	Phenolic acids	108-95-2	+	+	ko00350,ko01100
Lmsn000363	Raspberryketone glucoside	Phenolic acids	Phenolic acids	38963-94-9	+	+	-
Lmhn006533	Awsoniaside B	Phenolic acids	Phenolic acids	-	+	+	-
MWS2099	4-Methylbenzoic acid	Phenolic acids	Phenolic acids	99-94-5	+	+	ko01100
NK10253223	2-Amino-3-methoxybenzoic acid	Phenolic acids	Phenolic acids	3177-80-8	+	+	ko00380
MWS2069	2-Methoxy-4-methylphenol	Phenolic acids	Phenolic acids	93-51-6	+	+	-
Hmqn000843	Tachioside	Phenolic acids	Phenolic acids	109194-60-7	+	+	-
pmb0758	Anisic acid-O-feruloyl glucoside	Phenolic acids	Phenolic acids	-	+	+	-
Wdtp002642	3,4,5-Trihydroxy-6-[1-(4-methoxyphenyl)pentan-3-yloxy]oxane-2-carboxylic acid*	Phenolic acids	Phenolic acids	-	+	+	-
Lakn003294	2-β-D-Glucopyranosyloxy-5-hydroxyphenylacetic acidmethylester*	Phenolic acids	Phenolic acids	-	+	+	-
Wmyn000217	2,6-dimethoxy-hydroquinone-4-O-β-D-glucopyranoside	Phenolic acids	Phenolic acids	-	+	+	-
Lmmn002131	3'-Methoxyorobol-7-O-glucoside	Phenolic acids	Phenolic acids	-	+	+	-
pmb3074	5-O-p-Coumaroylquinic acid	Phenolic acids	Phenolic acids	1899-30-5	+	+	ko00940,ko00941,ko00945,ko01110
Lakp003115	5-O-β-D-Glucopyranosyl-3-hydrobenzo(b)fu-ran-2-one	Phenolic acids	Phenolic acids	-	+	+	-
Zmzn002575	2-Nitrophenol	Phenolic acids	Phenolic acids	88-75-5	+	+	-
Zmln000899	Syringaldehyde-4-O-glucoside*	Phenolic acids	Phenolic acids	-	+	+	-
pmn001681	1-(4-Methoxyphenyl)-1-propanol	Phenolic acids	Phenolic acids	5349-60-0	+	+	-
Sakn004343	Calceolarioside E*	Phenolic acids	Phenolic acids	-	+	+	-
Lmqp002761	Alnusonol	Phenolic acids	Phenolic acids	52330-12-8	+	+	-
mws0180	2,5-Dihydroxybenzoic acid; Gentisic Acid*	Phenolic acids	Phenolic acids	490-79-9	+	+	ko00350,ko01100
Lmtn002233	Androsin	Phenolic acids	Phenolic acids	531-28-2	+	+	-
pmb2871	1-O-Gentisoyl-β-D-glucoside	Phenolic acids	Phenolic acids	23445-11-6	+	+	-
Zmhn001703	5-O-Galloyl-D-hamamelose*	Phenolic acids	Phenolic acids	-	+	+	-
Lakn002165	Protocatechuic acid glucosyl xyloside	Phenolic acids	Phenolic acids	-	+	+	-
Lmgp002593	3-hydroxybenzaldehyde	Phenolic acids	Phenolic acids	100-83-4	+	+	-
MWSHC2022	Glucosyringic acid	Phenolic acids	Phenolic acids	33228-65-8	+	+	-
Hmln000659	3-O-Galloyl-D-glucose*	Phenolic acids	Phenolic acids	-	+	+	-
Zmhn002032	4-O-(6'-O-Glucosylcaffeoylglucosyl)-4-hydroxybenzyl alcohol	Phenolic acids	Phenolic acids	-	+	+	-
MWSslk066	3-Hydroxy-4-methoxybenzoic acid; Isovanillic Acid	Phenolic acids	Phenolic acids	645-08-9	+	+	-
mws0906	Coniferin	Phenolic acids	Phenolic acids	531-29-3	+	+	ko00940,ko01110
Sakn004315	Calceolarioside C*	Phenolic acids	Phenolic acids	-	+	+	-
Lman004187	Grevilloside L	Phenolic acids	Phenolic acids	1407163-59-0	+	+	-
Lmqp002627	Vanillic acid methyl ester	Phenolic acids	Phenolic acids	3943-74-6	+	+	-
Labn003910	Benzyl B-Primeveroside*	Phenolic acids	Phenolic acids	-	+	+	-
Wacn002147	2-O-(1'-O-glucosyl-p-Coumaroyl)hydroxycitric Acid	Phenolic acids	Phenolic acids	-	+	+	-
mws0011	Syringin	Phenolic acids	Phenolic acids	118-34-3	+	+	ko00940
Cmjn004337	Benzyl-(2''-O-xylosyl)glucoside*	Phenolic acids	Phenolic acids	-	+	+	-
Wdtp001948	3,4,5-trihydroxy-5-[4-(prop-2-enoyloxymethyl)phenoxy]oxane-2-carboxylic acid	Phenolic acids	Phenolic acids	-	+	+	-
Zbfn002690	1-(4-Hydroxybenzoyl)Glucose; 25545-07-7	Phenolic acids	Phenolic acids	-	+	+	-
Ymjm000152	p-Hydroxypheny-β-D-allopyranoside*	Phenolic acids	Phenolic acids	-	+	+	-
MA10002917	2,4-Dinitrophenol	Phenolic acids	Phenolic acids	51-28-5	+	+	-
Lmbn013410	2,4-Di-Tert-Butylphenol*	Phenolic acids	Phenolic acids	96-76-4	+	+	-
Hmtn001120	5-(2-Hydroxyethyl)-2-O-glucosylphenol	Phenolic acids	Phenolic acids	-	+	+	-
Lmln010063	2,6-Di-tert-butylphenol*	Phenolic acids	Phenolic acids	128-39-2	+	+	-
Lmfn003035	6-O-p-Coumaroyl-β-D-glucose*	Phenolic acids	Phenolic acids	114297-65-3	+	+	-
MWSCX016	4-Hydroxybenzoic acid	Phenolic acids	Phenolic acids	99-96-7	+	+	ko00130,ko00790,ko01100,ko01110,ko01240
MWSmce675	Arbutin*	Phenolic acids	Phenolic acids	497-76-7	+	+	ko00010
mws1708	Gastrodin	Phenolic acids	Phenolic acids	62499-27-8	+	+	-
Zmhn000593	Magnoloside B	Phenolic acids	Phenolic acids	-	+	+	-
mws2212	Caffeic acid	Phenolic acids	Phenolic acids	331-39-5	+	+	ko00940,ko01100,ko01110
Zmyn014236	2-Dodecoxyethyl Hydrogen Sulfate	Phenolic acids	Phenolic acids	48073-44-5	+	+	-
Lmyn000160	Mucic acid Dimethyl Ester	Phenolic acids	Phenolic acids	-	+	+	-
pmb0751	Trans-5-O-(p-Coumaroyl)shikimate	Phenolic acids	Phenolic acids	-	+	+	ko00940,ko00941,ko00945,ko01100,ko01110
mws0885	2,4-Dihydroxybenzoic acid	Phenolic acids	Phenolic acids	89-86-1	+	+	-
Smhp004365	Garcimangosone D	Phenolic acids	Phenolic acids	-	+	+	-
Hmyn001360	Doitungbiphenyl A	Phenolic acids	Phenolic acids	-	+	+	-
MWS20201	1-O-Galloyl-β-D-glucose	Phenolic acids	Phenolic acids	58511-73-2	+	+	ko00999
MWSHC2035	4-Methoxycinnamic acid	Phenolic acids	Phenolic acids	830-09-1	+	+	-
Lmsn003111	1-O-p-Coumaroyl-β-D-glucose*	Phenolic acids	Phenolic acids	7139-64-2	+	+	-
mws0639	2,3-Dihydroxybenzoic Acid*	Phenolic acids	Phenolic acids	303-38-8	+	+	ko01110
pme1439	p-Coumaric acid*	Phenolic acids	Phenolic acids	501-98-4	+	+	ko00130,ko00350,ko00940,ko00950,ko01100,ko01110
Hmsp005892	[4]-Shogaol	Phenolic acids	Phenolic acids	-	+	+	-
pme3083	2-(Formylamino)benzoic acid	Phenolic acids	Phenolic acids	3342-77-6	+	+	ko00380,ko01100
Wmhp000041	cistanoside E	Phenolic acids	Phenolic acids	97400-08-3	+	+	-
mws0183	3,4-Dihydroxybenzoic acid (Protocatechuic acid)*	Phenolic acids	Phenolic acids	99-50-3	+	+	ko01100,ko01110
Zmhn001926	1-O-Salicyloyl-β-D-glucose*	Phenolic acids	Phenolic acids	60517-74-0	+	+	-
Zmhn001358	4-O-Glucosyl-4-hydroxybenzoic acid*	Phenolic acids	Phenolic acids	-	+	+	-
Ymjm000148	Salidroside	Phenolic acids	Phenolic acids	10338-51-9	+	+	ko00350,ko01100
mws1195	p-Coumaric acid methyl ester	Phenolic acids	Phenolic acids	19367-38-5	+	+	-
Cmzn005970	Dunalianoside A*	Phenolic acids	Phenolic acids	-	+	+	-
Lmbp000728	(S)-2-Phenyloxirane	Phenolic acids	Phenolic acids	20780-54-5	+	+	ko01100
Lmbn001981	2,5-Dihydroxybenzaldehyde*	Phenolic acids	Phenolic acids	1194-98-5	+	+	ko00350,ko01100
Lmsn002548	1-O-Caffeoyl-β-D-glucose*	Phenolic acids	Phenolic acids	14364-08-0	+	+	-
Jmwn002620	Vanillic Acid-4-O-Glucuronide*	Phenolic acids	Phenolic acids	-	+	+	-
Hmsn002948	2-Hydroxyphenol-1-O-glucosyl(6→1)rhamnoside	Phenolic acids	Phenolic acids	-	+	+	-
MW0009708	2-Hydroxybenzyl alcohol	Phenolic acids	Phenolic acids	90-01-7	+	+	-
Cmzn004594	Dunalianoside C*	Phenolic acids	Phenolic acids	-	+	+	-
pmp000791	Moracin Y	Phenolic acids	Phenolic acids	1252581-54-6	+	+	-
Hmbp001276	Gallacetophenone	Phenolic acids	Phenolic acids	528-21-2	+	+	-
Lmbn002648	α-Hydroxycinnamic Acid*	Phenolic acids	Phenolic acids	5801-57-0	+	+	ko00360,ko01100
MWSmce248	3-Hydroxycinnamic Acid*	Phenolic acids	Phenolic acids	14755-02-3	+	+	ko00360,ko01100
MWSHC20102	3-Hydroxy-1-(4-Hydroxy-3-Methoxyphenyl)Propan-1-One	Phenolic acids	Phenolic acids	2196-18-1	+	+	-
MWSmce341	Butyl isobutyl phthalate*	Phenolic acids	Phenolic acids	17851-53-5	+	+	-
MWSCX015	Caffeic aldehyde	Phenolic acids	Phenolic acids	141632-15-7	+	+	ko00940,ko01110
Zmhn002301	p-Coumaric acid-4-O-glucoside	Phenolic acids	Phenolic acids	117405-48-8	+	+	-
Lmmn003663	5-Glucosyloxy-2-Hydroxybenzoic acid methyl ester	Phenolic acids	Phenolic acids	-	+	+	-
MWSmce294	Elemicin	Phenolic acids	Phenolic acids	487-11-6	+	+	-
Lhhp120814	Eugenol	Phenolic acids	Phenolic acids	97-53-0	+	+	ko00940
Zmhn001883	Vanillic acid-4-O-glucoside	Phenolic acids	Phenolic acids	32142-31-7	+	+	-
ML10179289	2-Phenylethanol	Phenolic acids	Phenolic acids	60-12-8	+	+	ko00360
Hmln007772	Nordihydrocapsiate	Phenolic acids	Phenolic acids	220012-53-3	+	+	-
Lakn001671	2-β-D-Glucopyranosyloxy-5-hydroxy-phenylacetic acid	Phenolic acids	Phenolic acids	-	+	+	-
MWSslk097	Dimethyl phthalate	Phenolic acids	Phenolic acids	131-11-3	+	+	-
Lmhn002321	Vnilloylcaffeoyltartaric acid	Phenolic acids	Phenolic acids	-	+	+	-
pmp001285	Phthalic anhydride	Phenolic acids	Phenolic acids	85-44-9	+	+	-
MA10107783	3-[(1-Carboxyvinyl)oxy]benzoic acid	Phenolic acids	Phenolic acids	16929-37-6	+	+	ko00130,ko01100,ko01110,ko01240
MWS1848	Phenyl acetate*	Phenolic acids	Phenolic acids	122-79-2	+	+	-
Wdtp002884	3-(4-methoxyphenyl)propyl methyl 4-O-methyl-alpha-d-glucopyranosiduronate*	Phenolic acids	Phenolic acids	-	+	+	-
Lmzn001582	5'-Glucosyloxyjasmanic acid*	Phenolic acids	Phenolic acids	-	+	+	-
Lmxp011770	Diisobutyl phthalate*	Phenolic acids	Phenolic acids	84-69-5	+	+	-
Lakn002786	Protocatechuic acid xylosyl xyloside	Phenolic acids	Phenolic acids	-	+	+	-
Lmlp012720	Dibutyl phthalate*	Phenolic acids	Phenolic acids	84-74-2	+	+	-
Lmmn001643	2-Hydroxycinnamic acid*	Phenolic acids	Phenolic acids	583-17-5	+	+	ko00360,ko00999,ko01100,ko01110
pmn001695	Trihydroxycinnamoylquinic acid	Phenolic acids	Phenolic acids	-	+	+	-
pme2828	4-Nitrophenol	Phenolic acids	Phenolic acids	100-02-7	+	+	-
Wmhp000055	2,5-Dimethoxybenzoquinone*	Quinones	Quinones	3117-03-1	+	+	-
Zmsp001834	2,6-Dimethoxy-1,4-benzoquinone*	Quinones	Quinones	530-55-2	+	+	-
Lmqn003292	4,5,8-Trihydroxy-α-tetralone-5-O-glucoside	Quinones	Quinones	-	+	+	-
MWS1872	1-Hydroxyanthraquinone	Quinones	Anthraquinone	129-43-1	+	+	-
Smnp001863	8-O-methyl-7-hydroxyaloin	Quinones	Anthraquinone	-	+	+	-
Lhfp112915	Dihydrojuglone	Quinones	Quinones	-	+	+	-
Cmhp005227	4,8-Dihydroxy Naphthol-1-O-glucoside	Quinones	Quinones	-	+	+	-
Wmzn006263	β,β-dimethyl-acry-lalkannin	Quinones	Quinones	34539-65-6	+	+	-
Zbln013951	1-(3'-methoxy-4'-hydroxybenzyl)-2,7-dihydroxy-4-methoxyphenanthrene	Quinones	PhenAnthraquinones	-	+	+	-
pme2246	Ellagic acid	Tannins	Tannin	476-66-4	+	+	-
Lmqn004838	3-O-Methylellagic acid	Tannins	Tannin	-	+	+	-
HJN049	2α,3α-Epoxy-5,7,3',4'-tetrahydroxyflavan-(4β-8-catechin)*	Tannins	Proanthocyanidins	-	+	+	-
Hmdn001667	Ellagic acid-4-O-glucoside	Tannins	Tannin	-	+	+	-
MWSslk094	Proanthocyanidins	Tannins	Proanthocyanidins	20347-71-1	+	+	-
Wayn005368	3,3'-Di-O-Methylellagic acid 4'-glucoside	Tannins	Tannin	51803-68-0	+	+	-
Wayn002532	Gallic acid-1-O-xyloside	Tannins	Tannin	-	+	+	-
mws1429	Vomifoliol (Blumenol A)	Terpenoids	Monoterpenoids	189351-15-3	+	+	-
Lmxn007617	3-O-Rhamnosyl(1→2)glucosyl-2,3-dihydroxy-23-oxoolean-l2-en-28-oic acid-28-O-glucosyl ester*	Terpenoids	Triterpene Saponin	-	+	+	-
Wmhp000012	Ajugoside	Terpenoids	Monoterpenoids	52916-96-8	+	+	-
pmf0314	cis-Abienol	Terpenoids	Ditepenoids	17990-16-8	+	+	-
Wbkn005292	[(1S,2S,3S,7R,9R,13S,14R,15R,17S)-3,15-diacetyloxy-7-hydroxy-2,6,14-trimethyl-4,11,16-trioxo-10-oxatetracyclo[7.7.1.02,7.013,17]heptadec-5-en-17-yl]methylacetate*	Terpenoids	Ditepenoids	-	+	+	-
Lmzn006582	2-Formyl-3-hydroxy-A(1)-norlup-20(29)-en-28-oic acid (Colubrinic acid)	Terpenoids	Triterpene	-	+	+	-
Zmpn006881	2,3,19-Trihydroxyurs-12-en-28-oic acid (Tormentic acid)	Terpenoids	Triterpene	13850-16-3	+	+	-
HJAP081	Lanosta-7,9(11),24-trien-3,26-diol (Ganoderol B)	Terpenoids	Triterpene	104700-96-1	+	+	-
Zmjp012364	Gypenoside XXI	Terpenoids	Triterpene Saponin	-	+	+	-
Zjrp081004	oleanolic acid-GlurA	Terpenoids	Triterpene Saponin	-	+	+	-
Lacp005171	3-(3'-Hydroxybutyl)-2,4,4-trimethylcyclohexa-2,5-dienone glucoside*	Terpenoids	Sesquiterpenoids	-	+	+	-
pmp000444	27,28-Dicarboxyl ursolic acid	Terpenoids	Triterpene	-	+	+	-
Qmfp122219	2,3-Dihydroxyurs-12,18-dien-28-oic acid (Goreishic Acid I)(ISO4)	Terpenoids	Triterpene	-	+	+	-
Lhjp111622	Dehydroxysecologanic acid	Terpenoids	Monoterpenoids	-	+	+	-
Hmln004940	Capsianoside I	Terpenoids	Ditepenoids	121924-04-7	+	+	-
Lakn004548	1'S,4'S-4'-Dihydroabscisic acid-4'-O-β-glucopyranoside	Terpenoids	Sesquiterpenoids	-	+	+	-
Lcsn000650	Rubuside I*	Terpenoids	Triterpene Saponin	-	+	+	-
Sadp004383	2-((7-hydroxy-3,8-dimethyl-4-vinyl-9,10-dihydrophenanthren-2-yl)oxy)-6-(hydroxymethyl)tetrahydro-2H-pyran-3,4,5-triol	Terpenoids	Ditepenoids	-	+	+	-
Qmxp090904	Rosa aglycone glucoside	Terpenoids	Triterpene Saponin	-	+	+	-
Lmhn007973	Quinovic acid-3-O-rhamnoside	Terpenoids	Triterpene	104055-76-7	+	+	-
Lmmn003822	(4β,10E)-6α,15-Dihydroxy-8β-(angeloyloxy)-14-oxogermacra-1(10),11(13)-diene-12-oic acid-12,6-lactone*	Terpenoids	Sesquiterpenoids	-	+	+	-
Hmjn003948	2,3,6-Trihydroxyurs-12-en-28-oic acid (Madasiatic acid)	Terpenoids	Triterpene	26532-66-1	+	+	-
zjzp121616	5-Hydroxy-2-Carbonylcadinane-12,7-lactone (iso-2)	Terpenoids	Sesquiterpenoids	-	+	+	-
Lmzn106829	3-Oxolup-20(29)-en-28-oic acid (Betulonic acid)	Terpenoids	Triterpene	4481-62-3	+	+	-
Smpn009230	2,3,23-Trihydroxyolean-12-en-28-oic acid	Terpenoids	Triterpene	-	+	+	-
zjmp120214	22-Hydroxy-oleanonic acid*	Terpenoids	Triterpene	-	+	+	-
zjmp120216	11-Hydroxy-3-oxours-12-en-28-oic acid	Terpenoids	Triterpene	-	+	+	-
Lmsn011830	2,19-Dihydroxy-3-oxours-12-en-28-oic acid	Terpenoids	Triterpene	176983-21-4	+	+	-
Lacp005577	3-(3'-Hydroxybutyl)-2,4,4-trimethylcyclohexa-2,5-dienone malonyl glucoside	Terpenoids	Sesquiterpenoids	-	+	+	-
Lmbn014696	Pimaric acid*	Terpenoids	Ditepenoids	127-27-5	+	+	-
Zmxn004201	Rosamultin*	Terpenoids	Triterpene Saponin	88515-58-6	+	+	-
pmn001505	Oleanolic acid-3-O-xylosyl(1→3)glucuronide	Terpenoids	Triterpene Saponin	-	+	+	-
Zjgp101310	glycyrrhetic acid monoglucuronide	Terpenoids	Triterpene Saponin	34096-83-8	+	+	-
Zjgp101312	macedonic acid-GlcA	Terpenoids	Triterpene Saponin	-	+	+	-
HJAP078	3-Oxolanosta-7,9(11),24-trien-26-oic acid (Ganoderic Acid S)	Terpenoids	Triterpene	104759-35-5	+	+	-
Lmmn004916	Medicagenic acid-3-O-glucuronide-28-O-xylosyl(1,4)-[apiosyl(1,3)]-rhamnosyl(1,2)-arabinoside	Terpenoids	Triterpene Saponin	-	+	+	-
Hmjn008136	2,3-Dihydroxyoleana-11,13(18)-dien-28-oic acid (Camaldulenic acid)	Terpenoids	Triterpene	71850-15-2	+	+	-
HJAP067	3-Oxolanosta-7,9(11),24-trien-26-oic acid (Ganoderic Acid SZ)	Terpenoids	Triterpene	865543-37-9	+	+	-
Lmsp013116	Ent-16α,17-Dihydroxykauran-2-one	Terpenoids	Ditepenoids	-	+	+	-
Cmmn012997	Abietic acid*	Terpenoids	Ditepenoids	514-10-3	+	+	ko00904,ko01100,ko01110
Lmzn006795	3-Oxours-12-en-28-oic acid (Ursonic acid)	Terpenoids	Triterpene	6246-46-4	+	+	-
pmp000439	3-Hydroxyurs-5(6),12,18(19)-trien-28-oic acid (Uncargenin B)	Terpenoids	Triterpene	-	+	+	-
Cmmn013275	Isopimaric acid*	Terpenoids	Ditepenoids	5835-26-7	+	+	-
Qmjp080407	14(15)-Bisnor-13-oxolabd-8(17),11(E)-dien-19-oic acid	Terpenoids	Sesquiterpenoids	-	+	+	-
Laxp004658	Phaseic Acid	Terpenoids	Sesquiterpenoids	24394-14-7	+	+	ko00906
Wbkn006848	2,16-Dioxo-3-(1,4-dioxo-4-ethoxybutoxy)-11β,12α-dihydroxy-15β-[(3-methyl-1-oxo-2-butenyl)oxy]-13,20-epoxypicrasa-3-ene-21-oic acidmethylester	Terpenoids	Ditepenoids	-	+	+	-
Wbmn011269	Vitexilactone	Terpenoids	Ditepenoids	61263-49-8	+	+	-
Smpn011792	2,3-Dihydroxy-12-ursen-28-oic acid	Terpenoids	Triterpene	-	+	+	-
Lmxn006768	3-O-Rhamnosyl(1→2)glucosyl-2,3,6-trihydroxy-23-oxoolean-12-en-28-oic acid-28-O-glucosyl ester	Terpenoids	Triterpene Saponin	-	+	+	-
Lmzn004691	Saponin V*	Terpenoids	Triterpene Saponin	-	+	+	-
Lmmn004491	Medicagenic acid-3-O-glucosyl-(1,6)-glucosyl-(1,3)-glucoside	Terpenoids	Triterpene Saponin	37838-43-0	+	+	-
zjbp111608	11-hydroxyvalenc-1(10),8-dien-2-one	Terpenoids	Sesquiterpenoids	-	+	+	-
zjmp120215	3,25-Epoxy-3-hydroxyurs-12-en-28-oic acid (Lantic acid)*	Terpenoids	Triterpene	-	+	+	-
Ymjm000099	3-Oxooleana-11,13(18)-dien-28-oic acid	Terpenoids	Triterpene	-	+	+	-
Lmzn006284	2-Hydroxyursolic acid	Terpenoids	Triterpene	-	+	+	-
Qmqp101735	3β,6β-Dihydroxy-15-nor-14-oxo8(17),12-labdadien-14-a	Terpenoids	Sesquiterpenoids	-	+	+	-
Zmcn006596	Hederagenin-3-O-[4-O-acetel-(L-ara)]-28-O-[glc(1-6)glc]	Terpenoids	Triterpene Saponin	-	+	+	-
zjbp121001	6,7-di-O-acety Barbatin C	Terpenoids	Ditepenoids	-	+	+	-
Lmzn006169	3,19-Dihydroxyurs-12-en-28-oic acid (Pomolic acid)	Terpenoids	Triterpene	13849-91-7	+	+	-
Cmdn004285	6'-O-β-D-glucosylbarlerin*	Terpenoids	Monoterpenoids	927691-88-1	+	+	-
Lsjp211203	3R-3-hydroxy-β-ionone*	Terpenoids	Monoterpenoids	-	+	+	-
Cmdn003997	6'-O-α-D-galactosylbarlerin*	Terpenoids	Monoterpenoids	927691-89-2	+	+	-
Wbsp000408	3β,14α,15α,21α-tetrahydroxyserrat-14-en-21-acetyl-3-(4'-hydroxybenzoate)	Terpenoids	Terpene	-	+	+	-
Wbmp003697	(R)-3-(3'-Hydroxybutyl)-2,4,4-trimethylcyclohexa-2,5-dienone*	Terpenoids	Sesquiterpenoids	-	+	+	-
Lafp004533	(6R,9R)-3-Oxo-α-ionol-β-D-malonyl-glucoside	Terpenoids	Sesquiterpenoids	-	+	+	-
Lhlp120619	(6R)-Hydroxy-α-humulene acetate	Terpenoids	Sesquiterpenoids	-	+	+	-
zjmp120213	4-Epihederagonic acid	Terpenoids	Triterpene	-	+	+	-
Lmsn007762	Lucyoside F	Terpenoids	Triterpene Saponin	-	+	+	-
MWS1962	cis-Citral	Terpenoids	Monoterpenoids	5392-40-5	+	+	ko01110
Lskp211459	Olean-12-ene-3,16-dione (Maniladione)	Terpenoids	Triterpene	-	+	+	-
Lasp010382	Ent-16beta-Methoxy-19-Kauranoic Acid	Terpenoids	Ditepenoids	38308-35-9	+	+	-
Qmxp101615	Ent-3β-Acetoxyisopimar-15-8β-ol	Terpenoids	Ditepenoids	-	+	+	-
MW0015735	alpha-Terpineol acetate	Terpenoids	Terpene	10581-37-0	+	+	-
Zbzp003763	11-methoxy viburtinal	Terpenoids	Monoterpenoids	-	+	+	-
Lmdp002381	Genipin	Terpenoids	Monoterpenoids	6902-77-8	+	+	-
Lhsp101904	polygodial	Terpenoids	Sesquiterpenoids	6754-20-7	+	+	-
Lmqp003432	6,9-Dihydroxy-7-megastigmen-3-one	Terpenoids	Sesquiterpenoids	-	+	+	-
Wbhp009564	Methyl 8,9-epoxypimaran-18-oate	Terpenoids	Terpene	42855-38-9	+	+	-
Lmmn005092	Medicagenic acid-3-O-glucuronide-28-O-rhamnosyl(1,2)-arabinoside	Terpenoids	Triterpene Saponin	-	+	+	-
Wcfp005519	5-hydroxyindene-1,3-dione	Terpenoids	Sesquiterpenoids	131977-61-2	+	+	-
MWSprf119	3-acetylursolic acid	Terpenoids	Triterpene	7372-30-7	+	+	-
Latp009986	6β-Hydroxy-8α-methoxyeremophila-1(10),7(11)-dien-12,8β-olide*	Terpenoids	Sesquiterpenoids	-	+	+	-
Wbkp012886	(1S,3R,3a1S,8R,10S,11aS)-1,5,10-trihydroxy-3,3a1,8,11a-tetramethyl-2,11-dioxohexadecahydrodibenzo[de,g]chromen-4-yl acetate	Terpenoids	Ditepenoids	-	+	+	-
