# Supplementary material for: Multi-Omics Analyses Unravel Metabolic and Transcriptional Differences in Tender Shoots from Two Sechium edule Varieties
Source: Curr Issues Mol Biol. 2023 Nov 13;45(11):9060–75. doi: 10.3390/cimb45110568 (PMC10670898; doi:10.3390/cimb45110568)
Supplement: Supplementary file 1 [file cimb-45-00568-s001.zip › TableS4.xlsx]

## Sheet: Sheet1
Table S4. 277 DAMs in SW samples compared to SG samples
Index	Compounds	Class I	Class II	CAS	VIP	P-value	Log2FC	Type
pma1840	4-Coumaroylcholine	Alkaloids	Phenolamine	-	1.1275	0.0617607	1.16522	up
Qmgp102003	O-Acetyljervine	Alkaloids	Steroid alkaloids	14788-78-4	1.3369	0.00112087	1.4058	up
Sazp000955	Tetraphyllin A*	Alkaloids	Isoquinoline alkaloids	-	1.30701	0.0184237	1.0275	up
Wbkp008793	(3S,3'S)-N,N'-((1R,2R)-4-((3,4,5-trihydroxy-6-methyltetrahydro-2H-pyran-2-yl)oxy)cyclohexane-1,2-diyl)bis(2-methyl-2,3,4,9-tetrahydro-1H-pyrido[3,4-b]indole-3-carboxamide)	Alkaloids	Alkaloids	-	1.3187	0.015336	1.65787	up
pmb0037	Hordenine	Alkaloids	Phenolamine	539-15-1	1.31591	0.000117476	1.90989	up
pmp001195	Calystegine B1	Alkaloids	Tropan alkaloids	127414-86-2	1.2955	0.00223708	-1.20805	down
Lmmp003167	Bis(Caffeoyl)Spermidine	Alkaloids	Phenolamine	124935-80-4	1.08743	0.0854337	-1.57819	down
pmc0682	4-Aminoindole	Alkaloids	Plumerane	5192-23-4	1.33852	0.073836	12.3733	up
MWS0611	D-Alanyl-D-Alanine	Amino acids and derivatives	Amino acids and derivatives	923-16-0	1.29916	0.00809864	1.54379	up
MWSmce190	4-Hydroxy-L-Isoleucine	Amino acids and derivatives	Amino acids and derivatives	781658-23-9	1.33383	0.00095841	1.20037	up
pmb2673	6-Hydroxydopaquinone	Amino acids and derivatives	Amino acids and derivatives	135791-48-9	1.32953	0.000730303	2.04196	up
Lmbp000123	L-Homomethionine	Amino acids and derivatives	Amino acids and derivatives	25148-30-5	1.32865	0.00718545	1.03212	up
pme0170	N-Acetyl-L-Arginine	Amino acids and derivatives	Amino acids and derivatives	155-84-0	1.29681	0.00855658	-1.18188	down
Yalp000545	N-Methyl-L-proline*	Amino acids and derivatives	Amino acids and derivatives	475-11-6	1.33344	6.97127e-05	1.12345	up
MWSmce607	DL-Threonine	Amino acids and derivatives	Amino acids and derivatives	80-68-2	1.26757	0.049549	-1.26314	down
ML10181668	Cycloleucine*	Amino acids and derivatives	Amino acids and derivatives	52-52-8	1.33913	1.63587e-06	1.29252	up
pme3193	N-Acetyl-L-glycine	Amino acids and derivatives	Amino acids and derivatives	543-24-8	1.16596	0.0326168	-1.19485	down
mws4516	Pyroglutamic acid	Amino acids and derivatives	Amino acids and derivatives	4042-36-8	1.28574	0.0457243	2.17445	up
pmb0464	L-Aspartic acid-O-diglucoside	Amino acids and derivatives	Amino acids and derivatives	-	1.15621	0.12095	1.15184	up
pme0253	N-Acetyl-L-leucine	Amino acids and derivatives	Amino acids and derivatives	1188-21-2	1.14585	0.149567	-1.29129	down
Lmjn005592	Cirsilineol (4',5-Dihydroxy-3',6,7-trimethoxyflavone)	Flavonoids	Flavanones	41365-32-6	1.32851	0.0101085	1.90374	up
Hmbp002730	Isoscutellarein*	Flavonoids	Flavones	41440-05-5	1.3387	0.00189938	-1.65088	down
pmp000001	Hispidulin (5,7,4'-Trihydroxy-6-methoxyflavone)*	Flavonoids	Flavones	1447-88-7	1.3378	0.000576702	-1.02716	down
Lmyp004318	Kaempferol-3-O-(6''-p-Coumaroyl)galactoside*	Flavonoids	Flavonols	-	1.30631	0.000461158	-2.60493	down
Hmhp005846	Tenaxin I*	Flavonoids	Flavones	86926-52-5	1.33956	0.000243408	1.81554	up
pmp000587	Luteolin-7-O-(6''-malonyl)glucoside*	Flavonoids	Flavones	-	1.25362	0.00622399	1.64479	up
MW0132545	3,7,4'-Trihydroxyflavone	Flavonoids	Flavones	2034-65-3	1.33596	6.53402e-05	-1.04589	down
Lmcn005735	Methylhesperidin	Flavonoids	Flavanones	11013-97-1	1.27979	0.00186958	-1.15782	down
Lmmp004504	2'-Hydroxygenistein*	Flavonoids	Isoflavones	1156-78-1	1.33308	0.00374396	-1.4831	down
Lssp210422	Genistein*	Flavonoids	Isoflavones	446-72-0	1.33779	0.000131896	-1.02867	down
Lmmp005689	Cajanin	Flavonoids	Isoflavones	32884-36-9	1.32838	0.000585206	-1.03143	down
MWSHY0058	Luteolin (5,7,3',4'-Tetrahydroxyflavone)*	Flavonoids	Flavones	491-70-3	1.33459	4.15266e-05	-1.46371	down
Lmyp004407	Kaempferol-3-O-(2''-p-Coumaroyl)galactoside*	Flavonoids	Flavonols	-	1.29602	0.000695707	-2.34766	down
Lmdp004892	Kaempferol-3-O-(6''-malonyl)galactoside*	Flavonoids	Flavonols	-	1.24814	0.0771319	-2.2066	down
Lmqn009304	Eucalyptin (5-Hydroxy-7,4'-dimethoxy-6,8-dimethylflavone)	Flavonoids	Flavanones	3122-88-1	1.3287	0.0010325	-1.59393	down
Hmpp002612	Luteolin-7-O-gentiobioside*	Flavonoids	Flavones	-	1.33259	0.001864	-1.94781	down
pmp000579	Diosmetin-7-O-galactoside*	Flavonoids	Flavones	-	1.21864	0.0750678	-1.03569	down
Zbsp006756	Tricin-5-O-syringylalcohol*	Flavonoids	Flavones	-	1.33557	0.00196276	1.02762	up
Hmmp004965	Diosmetin-7-O-glucoside*	Flavonoids	Flavones	20126-59-4	1.13762	0.0245666	-1.20325	down
mws1519	Eriodictyol-7-O-Rutinoside (Eriocitrin)	Flavonoids	Flavanones	13463-28-0	1.31445	0.00822295	-1.45366	down
mws1422	Epiafzelechin	Flavonoids	Flavanols	24808-04-6	1.15899	0.113337	-1.52558	down
Zmhp003322	Isovitexin-2''-O-(6'''-p-coumaroyl)glucoside	Flavonoids	Flavones	-	1.23747	0.042094	-1.18109	down
pmb0745	Tricin-4'-O-syringyl alcohol*	Flavonoids	Flavones	-	1.33146	0.000933251	1.11906	up
pmp000194	6''-O-Malonylgenistin*	Flavonoids	Isoflavones	51011-05-3	1.14288	0.0314994	1.33353	up
pmb1108	Luteolin-6,8-di-C-glucoside-7-O-glucoside	Flavonoids	Flavones	-	1.02401	0.165415	2.27623	up
Zmhp004065	7,8-Dihydroxy-5,6,4'-trimethoxyflavone*	Flavonoids	Flavones	-	1.33839	3.88642e-06	1.7395	up
pmp000593	Luteolin-7-O-rutinoside*	Flavonoids	Flavones	3563-98-2	1.33713	0.0014329	-2.60119	down
Zbzp003056	Isoorientin-7-O-glucoside	Flavonoids	Flavones	-	1.25729	0.0992144	-2.29036	down
Lmsp004166	Quercetin-3-O-glucoside-7-O-rhamnoside*	Flavonoids	Flavonols	-	1.31365	0.0133023	-2.98628	down
pmp000233	Swertiajaponin	Flavonoids	Flavones	6980-25-2	1.32959	0.00012289	1.23106	up
Lmxn007955	Sudachitin	Flavonoids	Flavones	4281-28-1	1.2363	0.00509245	1.33318	up
Lmmp003091	Quercetin-3-O-(4''-O-glucosyl)rhamnoside	Flavonoids	Flavonols	59262-54-3	1.24882	0.139429	-2.55007	down
pmp000239	Luteolin-6-C-(5''-glucuronyl)xyloside	Flavonoids	Flavones	-	1.06682	0.0870421	1.25114	up
pmp000786	Eupatorin; 3',5-Dihydroxy-4',6,7-Trimethoxyflavone*	Flavonoids	Flavones	855-96-9	1.3395	0.000391215	1.91322	up
Lmsn002815	Kaempferol-3-O-rutinoside(Nicotiflorin)	Flavonoids	Flavonols	17650-84-9	1.33255	0.00300347	-2.52233	down
mws0913	Kaempferol-3-O-galactoside (Trifolin)*	Flavonoids	Flavonols	23627-87-4	1.14298	0.0120593	-1.26582	down
pmp000006	Eupatilin (5,7-Dihydroxy-3',4',6-Trimethoxyflavone)*	Flavonoids	Flavones	22368-21-4	1.34043	0.000702983	1.9212	up
Zmhn002574	Rhamnazin 3-Glucosyl-Arabinofuranoside	Flavonoids	Flavonols	-	1.31795	0.00094223	-1.41458	down
zjgp122004	Okanin-3'-O-β-D-glucoside*	Flavonoids	Chalcones	-	1.32988	0.000521177	-1.94546	down
pmp001309	6-Hydroxykaempferol-7-O-glucoside*	Flavonoids	Flavonols	-	1.26485	0.000839534	-1.69408	down
HJAP024	Kaempferol-6,8-di-C-glucoside*	Flavonoids	Flavonols	-	1.21904	0.00727614	1.26289	up
Zmxp003107	Luteolin-7,3'-di-O-glucoside*	Flavonoids	Flavones	52187-80-1	1.33559	4.81805e-05	-2.01408	down
Lmnp002845	Hispidulin-8-C-glucoside*	Flavonoids	Flavones	-	1.33562	2.60445e-05	1.14373	up
mws0051	Acacetin	Flavonoids	Flavones	480-44-4	1.2191	0.0030869	-1.53028	down
Lmsp004670	Kaempferol-3-O-glucoside-7-O-rhamnoside*	Flavonoids	Flavonols	2392-95-2	1.30162	0.000223924	-2.2834	down
MW0138670	kaempferol 7-O-glucoside*	Flavonoids	Flavones	-	1.33811	0.00139658	-2.6108	down
HJAP011	Chrysoeriol-8-C-glucoside (Scoparin)*	Flavonoids	Flavones	301-16-6	1.33103	0.00671634	1.21727	up
mws1316	Hydroxygenkwanin	Flavonoids	Flavones	20243-59-8	1.27015	0.00150029	-1.48023	down
Lmbp002592	Kaempferol-3,7-O-diglucoside*	Flavonoids	Flavonols	25615-14-9	1.2021	0.073631	-2.58387	down
Smbp005175	Rivularin*	Flavonoids	Flavones	70028-59-0	1.33894	6.91432e-05	1.61243	up
pmp001079	Luteolin-7-O-neohesperidoside (Lonicerin)	Flavonoids	Flavones	25694-72-8	1.33011	0.0104771	-2.78289	down
mws0059	Quercetin-3-O-rutinoside (Rutin)	Flavonoids	Flavonols	153-18-4	1.32547	0.011237	-2.71538	down
mws0791	Poncirin (Isosakuranetin-7-O-neohesperidoside)*	Flavonoids	Flavanones	14941-08-3	1.09275	0.0128946	-1.41056	down
MWSslk252	Didymin (Isosakuranetin-7-O-rutinoside)*	Flavonoids	Flavanones	14259-47-3	1.09275	0.0128946	-1.41056	down
MWSHY0189	Apigenin-7-O-glucoside(Cosmosiin)*	Flavonoids	Flavones	578-74-5	1.29922	0.000941066	-1.21051	down
Cmsp004086	Dihydrokaempferide	Flavonoids	Flavanonols	137225-59-3	1.28318	0.0445595	-1.29313	down
Xmyp005654	Kaempferol-4'-O-glucoside*	Flavonoids	Flavonols	-	1.33902	0.00111215	-2.70127	down
MWSslk002	Sophoricoside*	Flavonoids	Isoflavones	152-95-4	1.32571	0.000623516	-1.21649	down
pmn001716	Carthamone*	Flavonoids	Chalcones	86579-00-2	1.07357	0.0249325	-1.14287	down
pmp000127	Chrysoeriol-6,8-di-C-glucoside	Flavonoids	Flavones	-	1.28195	0.0169407	2.01508	up
pmp000120	Diosmetin-6-C-glucoside	Flavonoids	Flavones	-	1.32964	0.00713252	1.09718	up
Hmmp007513	5,7-Dihydroxy-6,3',4',5'-tetramethoxyflavone (Arteanoflavone)	Flavonoids	Flavones	68710-17-8	1.18576	0.0622936	1.31111	up
MWSHY0104	Luteolin-7-O-glucoside (Cynaroside)*	Flavonoids	Flavones	5373-11-5	1.33553	0.000547243	-2.79838	down
pmb1466	Tricin-4'-O-syringic acid	Flavonoids	Flavones	-	1.11761	0.0153233	1.19316	up
Hmcp005575	Quercetin-5,4'-di-O-glucoside	Flavonoids	Flavonols	-	1.32723	0.118554	-9.99687	down
MWS20145	Eriodictyol-7-O-glucoside*	Flavonoids	Flavanones	38965-51-4	1.28089	0.000737519	-2.22135	down
pmp000241	Luteolin-6-C-(2''-glucuronyl)glucoside	Flavonoids	Flavones	-	1.28982	0.0119478	1.87243	up
Lmgp004474	Genistein-7-O-galactoside-rhamnose*	Flavonoids	Isoflavones	-	1.11127	0.0439033	-1.0091	down
mws0918	Prunetin (5,4'-Dihydroxy-7-methoxyisoflavone)	Flavonoids	Isoflavones	552-59-0	1.32042	0.00487637	-1.38629	down
mws1035	Kaempferol-3-O-robinoside-7-O-rhamnoside (Robinin)*	Flavonoids	Flavonols	301-19-9	1.12699	0.0592125	-1.62685	down
Lmbp003668	Kaempferol-3-O-arabinoside*	Flavonoids	Flavonols	-	1.34093	0.00213201	-12.9256	down
Xmyp005599	Kaempferol-3-O-galactoside-4'-O-glucoside	Flavonoids	Flavonols	-	1.34068	0.000415149	-1.75756	down
Lmzn001894	Kaempferol-3-O-glucuronide	Flavonoids	Flavonols	22688-78-4	1.28679	0.0141783	1.44997	up
Hmcp002187	Limocitrin-3-O-galactoside*	Flavonoids	Flavonols	-	1.33441	0.149604	13.709	up
pmb0613	Apigenin-6,8-di-C-glucoside-4'-O-glucoside*	Flavonoids	Flavones	-	1.26661	0.0494826	2.69232	up
mws1290	Kaempferol-3-O-(6''-p-Coumaroyl)glucoside (Tiliroside)	Flavonoids	Flavonols	20316-62-5	1.23594	0.0119124	-2.53816	down
Zmhp002409	Isoluteolin-6,8-di-C-glucoside*	Flavonoids	Flavones	-	1.11742	0.146553	1.73522	up
MWSslk237	Hispidulin-7-O-Glucoside*	Flavonoids	Flavones	17680-84-1	1.11705	0.0282234	-1.55183	down
Lmgp004731	Genistein-7-O-galactoside*	Flavonoids	Isoflavones	-	1.33384	0.000747236	-1.10451	down
Zblp004362	Kaempferol-3-O-robinobioside(Biorobin)*	Flavonoids	Flavonols	17297-56-2	1.2909	0.000263541	-2.50102	down
pmb3053	Tricin-4'-O-eudesmic acid	Flavonoids	Flavones	-	1.22455	0.00936072	1.32356	up
Zmhp004269	Skullcapflavone II	Flavonoids	Flavones	55084-08-7	1.32603	0.000288962	1.5566	up
mws2220	Gallocatechin 3-O-gallate*	Flavonoids	Flavanols	5127-64-0	1.16587	0.104566	-1.74475	down
Lmwp003442	Amoenin	Flavonoids	Flavonols	-	1.2822	0.0653794	-2.2481	down
MWSHY0061	Kaempferol-3-O-neohesperidoside*	Flavonoids	Flavonols	32602-81-6	1.25071	0.00468454	-2.39578	down
Zmgp002917	Okanin-4'-O-glucosyl-O-glucoside*	Flavonoids	Chalcones	-	1.34077	0.0079931	-14.4568	down
Lmpp003930	Apigenin-7-O-(6''-p-Coumaryl)glucoside	Flavonoids	Flavones	-	1.31406	0.0102703	-1.5049	down
pma0214	6-C-Methylquercetin-3-O-glucoside*	Flavonoids	Flavonols	-	1.21422	0.160424	-2.41775	down
HJN069	Tetrahydroxyflavan-(4α-8-epicatechin)*	Flavonoids	Flavanols	-	1.10642	0.142786	1.40634	up
HJAP148	Kaempferol-3-O-sambubioside	Flavonoids	Flavonols	27661-51-4	1.2809	0.00383996	-2.39304	down
Lmyp004081	Isovitexin-2''-O-rhamnoside	Flavonoids	Flavones	-	1.33704	0.00229673	1.64761	up
Zmhn001036	Choerospondin	Flavonoids	Flavanones	81202-36-0	1.33867	0.0603609	12.891	up
Cmxp003975	Okanin-4'-O-glucoside(Marein)*	Flavonoids	Chalcones	535-96-6	1.26191	0.0689505	-2.11681	down
Lssp210056	Quercetin3-O-galactoside*	Flavonoids	Other Flavonoids	-	1.00307	0.167602	-1.002	down
Hmmp002121	Isorhamnetin-3-O-gallate*	Flavonoids	Flavonols	-	1.29549	0.00105634	2.64642	up
Zbsn004679	Apigenin-7-O-glucoside-4'-O-rutinoside	Flavonoids	Flavones	-	1.08634	0.192788	-1.89767	down
Lmgp005868	Chrysoeriol-7-O-(6''-feruloyl)glucoside	Flavonoids	Flavones	-	1.32922	8.7111e-05	-1.98434	down
pmb0678	Vitexin-7-O-(6''-feruloyl)glucoside	Flavonoids	Flavones	-	1.33378	0.139638	-11.5807	down
Lmgp003335	4',5-Dihydroxyisoflavone-7-O-galactoside*	Flavonoids	Isoflavones	-	1.14122	0.0887438	-1.14839	down
Xmyp004945	Kaempferol-3-O-(6''-Rhamnosyl-2''-Glucosyl)Glucoside (Camelliaside A)	Flavonoids	Flavonols	135095-52-2	1.27395	0.0658168	-1.81471	down
Lmlp005572	Galangin-7-O-glucoside*	Flavonoids	Flavones	-	1.05479	0.0718972	-1.18214	down
Zmgp003335	Okanin-3',4'-di-O-glucoside*	Flavonoids	Chalcones	-	1.34102	0.00217073	-14.7913	down
HJAP154	Galloylisorhamnetin*	Flavonoids	Flavonols	-	1.23213	0.014547	2.02268	up
Cmmn005231	Massoniresinol; Vladinol A	Lignans and Coumarins	Lignans	96087-10-4	1.03683	0.144154	1.29017	up
Lamp006225	Hydroxymethyl coumarin glucoside	Lignans and Coumarins	Coumarins	-	1.10757	0.0092391	-1.53982	down
Lmjp003090	Isofraxidin-7-O-glucoside	Lignans and Coumarins	Coumarins	483-91-0	1.05041	0.0508685	-1.186	down
MWSmce301	Coumarin-3-carboxylic Acid	Lignans and Coumarins	Coumarins	531-81-7	1.17964	0.0249474	-1.23683	down
MWSmce159	6,7-Dihydroxy-4-methylcoumarin	Lignans and Coumarins	Coumarins	529-84-0	1.15154	0.0155736	-1.0349	down
Lmhp009890	LysoPC 20:3	Lipids	LPC	1199257-41-4	1.33143	0.00803252	1.39839	up
Waln009920	1-(2,3-dihydroxypropoxy)-3-(((2-(dimethylamino)ethoxy)(hydroxy)phosphoryl)oxy)propan-2-yl (8E,11Z,14Z)-octadeca-8,11,14-trienoate*	Lipids	LPE	-	1.33696	0.00496996	2.17688	up
pmb2319	LysoPC 15:0*	Lipids	LPC	108273-89-8	1.32905	0.00941953	1.31775	up
Lmyn005812	Gingerglycolipid A	Lipids	Glycerol ester	145937-22-0	1.30338	0.0217949	1.06947	up
Waln010449	1-(2,3-dihydroxypropoxy)-3-(((2-(dimethylamino)ethoxy)(hydroxy)phosphoryl)oxy)propan-2-yl (E)-hexadec-9-enoate	Lipids	LPE	-	1.25154	0.00225695	1.36421	up
pmd0130	LysoPC 14:0	Lipids	LPC	20559-16-4	1.33407	0.00281404	1.43193	up
Lmhp008924	LysoPC 19:3	Lipids	LPC	-	1.33913	0.00187749	1.99118	up
MW0053732	2,3-Dihydroxypropyl 2-[(octadec-9-enoyl)amino]ethyl hydrogen phosphate	Lipids	Glycerol ester	-	1.30724	0.00357194	1.28479	up
Lmhp007840	LysoPC 19:2*	Lipids	LPC	-	1.31468	0.0094181	1.29328	up
Lmhp008337	LysoPE 14:0(2n isomer)*	Lipids	LPE	-	1.31291	0.000362905	1.11111	up
Yalp008047	Methyl 12-phenyldodecanoate	Lipids	Free fatty acids	38795-65-2	1.33013	0.0100237	1.62784	up
Lmhp007598	LysoPC 19:2(2n isomer)*	Lipids	LPC	-	1.33596	0.00111511	1.36201	up
Lmhp008718	LysoPC 17:2	Lipids	LPC	-	1.33571	0.0020296	1.27411	up
Lmhp011549	LysoPC 20:1	Lipids	LPC	-	1.33918	0.000780677	1.72287	up
Lmhp009187	LysoPE 15:0*	Lipids	LPE	-	1.31442	0.00153848	-1.43486	down
Hmqp006235	LysoPC 18:4	Lipids	LPC	-	1.33635	0.000151339	2.45653	up
Lmhp010908	LysoPC 19:1	Lipids	LPC	-	1.33724	0.00521499	2.33539	up
Lmhp009590	LysoPC 17:1	Lipids	LPC	-	1.33737	0.000729061	1.35306	up
pmb2406	LysoPC 17:0*	Lipids	LPC	50930-23-9	1.28065	0.00175677	1.08015	up
pmb0296	1-Oleoyl-Sn-Glycerol	Lipids	Glycerol ester	129784-87-8	1.31305	0.00304061	2.56997	up
Lmhp008744	1-α-Linolenoyl-glycerol-2,3-di-O-glucoside*	Lipids	Glycerol ester	-	1.14592	0.151227	1.98106	up
pmd0147	LysoPC 20:2*	Lipids	LPC	-	1.04234	0.126823	1.36926	up
Lmhp007836	LysoPE 16:3	Lipids	LPE	-	1.33814	5.42667e-06	1.32826	up
pmp001281	LysoPC 18:1*	Lipids	LPC	-	1.29086	0.025936	1.19402	up
MW0012982	1-Pentadecanoyl-sn-glycero-3-phosphocholine*	Lipids	Glycerol ester	-	1.33535	0.00301853	1.43958	up
Lmhp009129	LysoPC 15:0(2n isomer)*	Lipids	LPC	-	1.33535	0.00301853	1.43958	up
Lmhp009034	LysoPE 16:1*	Lipids	LPE	-	1.26627	0.036004	1.20851	up
Lmqn009065	PA(18:1/0:0)	Lipids	Glycerol ester	65528-98-5	1.04636	0.0601126	1.03118	up
pmd0136	LysoPC 18:0(2n isomer)	Lipids	LPC	-	1.33347	0.00226765	1.56677	up
pmb2260	LysoPC 15:1	Lipids	LPC	-	1.33824	0.00306569	2.06385	up
MW0014593	(+/-)5,6-EET Methyl Ester	Lipids	Free fatty acids	122799-12-6	1.33772	2.72086e-05	1.65253	up
Hmyn006303	LysoPI 18:3	Lipids	Glycerol ester	-	1.32401	0.00203356	1.02449	up
Lmhp010190	LysoPC 18:1(2n isomer)*	Lipids	LPC	-	1.32334	0.011031	1.33869	up
Lmyn006221	Gingerglycolipid C	Lipids	Glycerol ester	-	1.30659	0.031387	1.97968	up
Lmhp009464	LysoPE 17:1(2n isomer)*	Lipids	LPE	-	1.24375	0.0497787	1.156	up
Walp013004	Glycidyl Linoleate	Lipids	Glycerol ester	24305-63-3	1.20082	0.00882863	1.32583	up
pma1303	LysoPC 16:2*	Lipids	LPC	-	1.11103	0.119252	1.3644	up
Lmyn006011	Gingerglycolipid B	Lipids	Glycerol ester	88168-90-5	1.32025	0.0186395	1.86545	up
Wcdp007360	LysoPC 16:0*	Lipids	LPC	17364-16-8	1.33065	0.00572031	1.08638	up
pmb0863	LysoPC 16:2(2n isomer)*	Lipids	LPC	-	1.33235	0.00664019	1.31498	up
pmb0862	LysoPC 12:0	Lipids	LPC	20559-18-6	1.3014	0.00123114	1.15557	up
pmd0143	LysoPC 20:0	Lipids	LPC	108341-80-6	1.33666	0.0033923	1.39457	up
mws0289	LysoPE 18:1*	Lipids	LPE	89576-29-4	1.32425	0.00773204	1.24478	up
pmb0880	LysoPE 18:0(2n isomer)	Lipids	LPE	-	1.12718	0.0690967	1.10586	up
Lmhp008273	LysoPE 15:1(2n isomer)*	Lipids	LPE	-	1.31063	0.0145219	1.59337	up
Lmhp008233	LysoPE 18:4	Lipids	LPE	-	1.28325	0.0506455	2.14341	up
pmb0856	LysoPE 18:1(2n isomer)*	Lipids	LPE	-	1.24594	0.00296093	1.19253	up
Wagn011658	1-Palmitoyl-Sn-Glycerol 3-O-Diglucoside	Lipids	Glycerol ester	-	1.28794	0.00819215	1.32965	up
WaYn011395	2-(2,3-dihydroxypropoxy)-3-(((2-(dimethylamino)ethoxy)(hydroxy)phosphoryl)oxy)propan-2-yl (Z)-14-Octadecenoic Acid	Lipids	LPE	-	1.33352	6.4113e-05	1.66357	up
pmd0132	LysoPC 16:0(2n isomer)*	Lipids	LPC	-	1.33138	0.0066198	1.17519	up
pmp001270	LysoPC 16:1*	Lipids	LPC	76790-27-7	1.0612	0.119368	1.51088	up
Lmhp008763	LysoPE 16:1(2n isomer)*	Lipids	LPE	-	1.19031	0.0109255	1.05031	up
MEDL00392	1-(9Z-octadecenoyl)-sn-glycero-3-phosphocholine	Lipids	LPC	19420-56-5	1.29381	0.0327614	1.03004	up
Wagn012030	2-Palmitoyl-Sn-Glycerol 3-O-Diglucoside	Lipids	Glycerol ester	-	1.32185	0.000627332	1.28231	up
Waln011222	2-(2,3-dihydroxypropoxy)-3-(((2-(dimethylamino)ethoxy)(hydroxy)phosphoryl)oxy)propyl palmitate*	Lipids	LPE	-	1.29621	0.00566279	1.15191	up
pmb1562	1-Stearidonoyl-Glycerol	Lipids	Glycerol ester	-	1.3169	0.000273634	1.10531	up
Waln011524	1-(2,3-dihydroxypropoxy)-3-(((2-(dimethylamino)ethoxy)(hydroxy)phosphoryl)oxy)propan-2-yl palmitate*	Lipids	LPE	-	1.33106	0.00569084	1.29497	up
MW0062170	Prenyl arabinosyl-(1->6)-glucoside	Lipids	Free fatty acids	175737-84-5	1.15	0.0718549	1.19929	up
pmd0146	LysoPC 20:2(2n isomer)*	Lipids	LPC	-	1.33481	0.00539872	1.69661	up
pmc0960	LysoPC 20:4	Lipids	LPC	-	1.3201	0.00585484	1.10473	up
Zbfn008434	1-O-Linoleoyl-3-O-galactopyranosyl-L-glycerol	Lipids	Glycerol ester	-	1.27358	0.00178374	1.7419	up
Lmhp008440	LysoPE 15:1*	Lipids	LPE	-	1.31397	0.0162093	1.756	up
WaYn010475	2-(2,3-dihydroxypropoxy)-3-(((2-(dimethylamino)ethoxy)(hydroxy)phosphoryl)oxy)propan-2-yl (E)-hexadec-9-enoate	Lipids	LPE	-	1.18316	0.0130341	1.03757	up
pme2801	7-Methylxanthine	Nucleotides and derivatives	Nucleotides and derivatives	552-62-5	1.33883	0.000462803	4.72617	up
MW0103521	Cmp-nana	Nucleotides and derivatives	Nucleotides and derivatives	3063-71-6	1.21601	0.0775468	1.20374	up
pmf0289	Riboprine	Nucleotides and derivatives	Nucleotides and derivatives	7724-76-7	1.30086	0.00415036	1.15991	up
pme0151	5,6-Dihydrouracil	Nucleotides and derivatives	Nucleotides and derivatives	504-07-4	1.12147	0.109971	1.24928	up
Lcsn000415	Keto-Deoxy-Nonulonic acid	Organic acids	Organic acids	153666-19-4	1.34009	2.77065e-07	1.68275	up
mws0147	β-Hydroxyisovaleric acid	Organic acids	Organic acids	625-08-1	1.32026	0.0067775	-1.03316	down
pme3146	β-Ureidoisobutyric acid	Organic acids	Organic acids	2905-86-4	1.33433	0.000777675	2.23681	up
Zmgn001448	2-Propylmalic Acid	Organic acids	Organic acids	-	1.32997	0.000114604	-1.37758	down
Zbqp000579	2-amino-3-(1H-pyrazol-1-yl)propanoic acid*	Organic acids	Organic acids	2734-48-7	1.06639	0.188124	1.24246	up
pme3011	γ-Aminobutyric acid	Organic acids	Organic acids	56-12-2	1.33827	4.51539e-05	-1.18266	down
pmb3101	2-Isopropylmalic Acid	Organic acids	Organic acids	49601-06-1	1.33749	0.00327955	-1.37687	down
mws1167	Oxalacetic acid	Organic acids	Organic acids	328-42-7	1.13258	0.011894	1.31251	up
MWS0811	L-Pipecolic Acid*	Organic acids	Organic acids	3105-95-1	1.30939	0.000540015	1.73193	up
MW0009415	Phenylacetic acid	Organic acids	Organic acids	103-82-2	1.13333	0.0159365	-1.92688	down
Zmyn004238	Nonanoic Acid	Organic acids	Organic acids	112-05-0	1.33934	0.0440095	-12.7046	down
MWS0618	Pantothenol	Others	Alcohol compounds	16485-10-2	1.31	0.0131052	1.06005	up
Wbtn006721	6,8-dihydroxy-3-methyl-9-oxoxanthene-1-carboxylic acid	Others	Ketone compounds	-	1.33678	0.00158552	-1.5601	down
Wbmp006327	Butyl 1,3,5-trihydroxy-4-{[3-(4-hydroxy-3-methoxyphenyl)prop-2-enoyl]oxy}cyclohexane-1-carboxylate	Others	Others	-	1.33455	0.00679459	2.535	up
Lmqn000213	Stachyose	Others	Saccharides	470-55-3	1.01415	0.146245	1.03818	up
Hmgn001653	Protocatechualdehyde*	Others	Aldehyde compounds	139-85-5	1.24721	0.0548615	-1.03037	down
Zmpn000199	D-Galactaric acid*	Others	Saccharides	526-99-8	1.33901	0.000224824	1.09782	up
Zmyn000108	D-Saccharic acid*	Others	Saccharides	87-73-0	1.29091	0.0244508	1.01503	up
MW0168613	4-Methylumbelliferyl glucuronide	Others	Others	6160-80-1	1.33345	0.00555357	-1.07045	down
Wcdp007560	1-Vaccenoyl-Glycero-3-Phosphocholine*	Others	Others	-	1.33709	0.00149207	1.36063	up
Zmdp000376	4-Guanidinobutanal	Others	Others	-	1.32944	0.000656752	1.13147	up
Wafn009229	2,4,3'-Tri(Isovaleryl)Sucrose-6'-O-Acetate*	Others	Saccharides	-	1.25516	0.00664221	1.31974	up
Wafn005994	Geranyl 6-O-xylopyranosyl-glucopyranoside*	Others	Others	124044-06-0	1.33269	0.00196924	2.52085	up
mws1589	D-Panose	Others	Saccharides	33401-87-5	1.33193	0.00890199	2.0326	up
pme2435	L-Fucose	Others	Saccharides	2438-80-4	1.16717	0.0105685	-1.84933	down
Lmjp101403	3ξ-(1ξ-Hydroxyethyl)-7-hydroxy-1-isobenzofuranone	Others	Others	-	1.30303	0.0228161	-1.22051	down
Zmgp004297	1-phenyl-7-(4-hydroxyphenyl)-4-ene-3-heptanone	Others	Others	-	1.18245	0.1472	-1.65705	down
Hmcn000192	Sedoheptulose	Others	Saccharides	3019-74-7	1.32813	7.2538e-05	1.14049	up
pme0500	D-Melezitose	Others	Saccharides	597-12-6	1.22468	0.0348712	1.97016	up
Lmsn000954	Dambonitol	Others	Saccharides	523-94-4	1.08085	0.1148	1.00532	up
MWS0442	Maltotriose	Others	Saccharides	1109-28-0	1.25813	0.0100553	1.0904	up
MWSmce203	D-Cellobiose	Others	Saccharides	528-50-7	1.29958	0.00661268	1.07601	up
ZbWp001588	3-(((S)-1-carboxy-2-phenylethyl)amino)-2,5-dihydroxycyclopentane-1-carboxylic acid	Others	Others	-	1.24579	0.0265121	1.02078	up
MW0134494	Naringenin 7-0-glucoside*	Others	Others	-	1.07538	0.0321288	-1.12874	down
pmb2653	DMelezitose O-rhamnoside	Others	Saccharides	-	1.33565	0.00589499	1.95155	up
Hmln003092	Isoforsythoside A	Phenolic acids	Phenolic acids	1357910-26-9	1.2357	0.00901646	1.22343	up
Zmln000668	Monogalloyl-diglucose	Phenolic acids	Phenolic acids	-	1.18457	0.0114639	1.12834	up
mws2212	Caffeic acid	Phenolic acids	Phenolic acids	331-39-5	1.32975	5.62712e-05	-1.2167	down
mws0024	Gallic acid	Phenolic acids	Phenolic acids	149-91-7	1.31098	0.00439151	-1.86072	down
Lman002731	Grevilloside F	Phenolic acids	Phenolic acids	1094004-50-8	1.31977	0.00785837	-1.7104	down
Lmsn002548	1-O-Caffeoyl-β-D-glucose*	Phenolic acids	Phenolic acids	14364-08-0	1.33246	0.000606289	-1.93792	down
Jmwn002620	Vanillic Acid-4-O-Glucuronide*	Phenolic acids	Phenolic acids	-	1.33246	0.000606289	-1.93792	down
Zaln004082	3-O-caffeoylshikimic acid	Phenolic acids	Phenolic acids	-	1.32226	0.000815454	-1.60522	down
Lakn003294	2-β-D-Glucopyranosyloxy-5-hydroxyphenylacetic acidmethylester*	Phenolic acids	Phenolic acids	-	1.33446	0.000206204	-1.05257	down
Zbfn002690	1-(4-Hydroxybenzoyl)Glucose; 25545-07-7	Phenolic acids	Phenolic acids	-	1.33556	0.00361914	2.73311	up
MWSHC20125	5-O-Caffeoylshikimic acid	Phenolic acids	Phenolic acids	73263-62-4	1.32515	0.000154303	-1.469	down
mws0906	Coniferin	Phenolic acids	Phenolic acids	531-29-3	1.33365	6.00216e-05	-1.91592	down
Lmsn002288	1-O-Caffeoyl-(6-O-glucosyl)-β-D-glucose	Phenolic acids	Phenolic acids	-	1.30194	0.000439706	-1.43494	down
Hmgn002038	β-Oxoacteoside	Phenolic acids	Phenolic acids	-	1.0846	0.0410343	1.0948	up
Hmln002597	Sodium ferulate	Phenolic acids	Phenolic acids	24276-84-4	1.33162	0.00273735	-1.55856	down
Wafn002081	Dihydroxybenzoyl xyloside	Phenolic acids	Phenolic acids	-	1.30693	0.000884101	-1.14168	down
pmp000681	Calceolarioside A*	Phenolic acids	Phenolic acids	84744-28-5	1.34013	0.0202828	-10.45	down
Zmhn000892	4-O-Glucosyl-3,4-dihydroxybenzyl alcohol	Phenolic acids	Phenolic acids	-	1.26823	0.0600112	-1.28653	down
Labn004625	2-Phenylethyl beta-primeveroside	Phenolic acids	Phenolic acids	129932-48-5	1.01684	0.179205	1.05057	up
Hmsn001911	Idesin	Phenolic acids	Phenolic acids	20331-85-5	1.33377	0.00025434	-1.4177	down
Lakn002165	Protocatechuic acid glucosyl xyloside	Phenolic acids	Phenolic acids	-	1.26885	0.0206086	1.16304	up
MWSmce579	Cinnamaldehyde	Phenolic acids	Phenolic acids	14371-10-9	1.23548	0.00455776	-1.13525	down
Lmrn003000	2-Hydroxy-3-phenylpropanoic acid	Phenolic acids	Phenolic acids	7326-19-4	1.34094	0.0043756	-12.3649	down
Lmbn001981	2,5-Dihydroxybenzaldehyde*	Phenolic acids	Phenolic acids	1194-98-5	1.27315	0.00689412	-1.42335	down
Lmhn003801	Feruloylsinapoyltartaric acid	Phenolic acids	Phenolic acids	-	1.24864	0.0261462	-2.64416	down
MWSmce632	Vanillin acetate	Phenolic acids	Phenolic acids	881-68-5	1.07998	0.144989	-1.1903	down
mws0898	Isoeugenol	Phenolic acids	Phenolic acids	97-54-1	1.33977	0.0265488	12.9511	up
Lmhn003799	Feruloylferuloyltartaric acid	Phenolic acids	Phenolic acids	-	1.1956	0.00633549	-1.93667	down
MWSmce248	3-Hydroxycinnamic Acid*	Phenolic acids	Phenolic acids	14755-02-3	1.07894	0.136134	-1.21212	down
pmn001695	Trihydroxycinnamoylquinic acid	Phenolic acids	Phenolic acids	-	1.18097	0.0151235	1.57461	up
Lmqn003292	4,5,8-Trihydroxy-α-tetralone-5-O-glucoside	Quinones	Quinones	-	1.25449	0.0050704	-1.21666	down
Smnp001863	8-O-methyl-7-hydroxyaloin	Quinones	Anthraquinone	-	1.16786	0.00838313	-2.68218	down
Wayn002532	Gallic acid-1-O-xyloside	Tannins	Tannin	-	1.33945	0.000140091	2.01863	up
Wayn005368	3,3'-Di-O-Methylellagic acid 4'-glucoside	Tannins	Tannin	51803-68-0	1.3381	5.04073e-06	1.09871	up
HJN049	2α,3α-Epoxy-5,7,3',4'-tetrahydroxyflavan-(4β-8-catechin)*	Tannins	Proanthocyanidins	-	1.10642	0.142786	1.40634	up
Hmln004940	Capsianoside I	Terpenoids	Ditepenoids	121924-04-7	1.29644	0.000195568	-3.40494	down
Ymjm000099	3-Oxooleana-11,13(18)-dien-28-oic acid	Terpenoids	Triterpene	-	1.32955	0.00160343	1.30646	up
Qmqp101735	3β,6β-Dihydroxy-15-nor-14-oxo8(17),12-labdadien-14-a	Terpenoids	Sesquiterpenoids	-	1.32658	0.00457156	1.34027	up
Hmjn003948	2,3,6-Trihydroxyurs-12-en-28-oic acid (Madasiatic acid)	Terpenoids	Triterpene	26532-66-1	1.33132	0.000106633	1.33867	up
pmp000439	3-Hydroxyurs-5(6),12,18(19)-trien-28-oic acid (Uncargenin B)	Terpenoids	Triterpene	-	1.32374	0.00453384	1.34378	up
HJAP067	3-Oxolanosta-7,9(11),24-trien-26-oic acid (Ganoderic Acid SZ)	Terpenoids	Triterpene	865543-37-9	1.30353	0.00163388	1.79604	up
Lmzn006795	3-Oxours-12-en-28-oic acid (Ursonic acid)	Terpenoids	Triterpene	6246-46-4	1.33187	0.00677776	1.07954	up
mws1429	Vomifoliol (Blumenol A)	Terpenoids	Monoterpenoids	189351-15-3	1.06537	0.0998279	-1.34125	down
zjmp120213	4-Epihederagonic acid	Terpenoids	Triterpene	-	1.02795	0.0984068	1.55235	up
HJAP081	Lanosta-7,9(11),24-trien-3,26-diol (Ganoderol B)	Terpenoids	Triterpene	104700-96-1	1.29354	0.0170484	1.15443	up
Lakn004548	1'S,4'S-4'-Dihydroabscisic acid-4'-O-β-glucopyranoside	Terpenoids	Sesquiterpenoids	-	1.21799	0.022431	1.22311	up
Lmxn007617	3-O-Rhamnosyl(1→2)glucosyl-2,3-dihydroxy-23-oxoolean-l2-en-28-oic acid-28-O-glucosyl ester*	Terpenoids	Triterpene Saponin	-	1.29699	0.0109855	-1.45524	down
