# Supplementary material for: Multi-Omics Analyses Unravel Metabolic and Transcriptional Differences in Tender Shoots from Two Sechium edule Varieties
Source: Curr Issues Mol Biol. 2023 Nov 13;45(11):9060–75. doi: 10.3390/cimb45110568 (PMC10670898; doi:10.3390/cimb45110568)
Supplement: Supplementary file 1 [file cimb-45-00568-s001.zip › TableS5.xlsx]

## Sheet: Sheet1
Table S5. 739 DEGs in SW samples compared to SG samples
ID	Log2FC	P-value	Regulated
FSG0102270.1	3.87692	0	up
FSG0015480.1	2.03664	1.20155e-255	up
FSG0031460.1	3.89775	1.40472e-251	up
novel.1763	2.70219	3.92366e-251	up
FSG0198480.1	1.07302	1.97655e-219	up
FSG0178260.1	1.48432	4.75178e-218	up
FSG0041250.1	2.30097	2.4864e-203	up
FSG0250670.1	2.45607	4.47555e-185	up
FSG0091450.1	2.50299	2.58611e-182	up
FSG0010950.1	1.50356	7.27817e-170	up
FSG0212120.1	1.15284	2.47323e-162	up
FSG0145460.1	1.35149	3.41942e-160	up
novel.2493	1.49046	1.77242e-136	up
FSG0106300.1	1.67612	1.00207e-118	up
FSG0045780.1	1.02346	8.58481e-117	up
FSG0275780.1	1.4171	5.26277e-110	up
FSG0106320.1	1.89109	1.0202e-107	up
FSG0275200.1	1.57294	2.65026e-87	up
novel.2585	4.35546	2.89443e-85	up
novel.859	1.26695	2.09871e-82	up
FSG0013030.1	4.43393	8.96275e-82	up
FSG0199750.1	2.11589	2.61521e-80	up
FSG0187400.1	1.47287	1.08826e-79	up
novel.292	1.1167	1.10751e-78	up
novel.1960	2.62413	4.34427e-78	up
novel.1300	3.12964	6.42291e-76	up
FSG0240650.1	1.13475	1.22853e-73	up
FSG0125800.1	1.94924	1.68277e-72	up
FSG0201400.1	2.26418	4.14419e-70	up
FSG0212140.1	1.00148	2.98787e-69	up
FSG0147700.1	6.19626	9.69205e-65	up
FSG0218010.1	1.00119	3.92346e-64	up
FSG0262270.1	1.00359	4.09266e-64	up
FSG0113700.1	1.28367	2.07504e-60	up
novel.2021	3.29	2.11397e-58	up
FSG0196300.1	1.64629	3.09394e-58	up
novel.936	1.21016	8.81015e-57	up
FSG0208790.1	1.48994	1.00406e-56	up
FSG0092120.1	1.48427	2.76372e-56	up
FSG0130710.1	2.19652	4.17041e-56	up
FSG0043980.1	1.71078	2.94372e-54	up
FSG0100860.1	2.12274	2.68007e-52	up
FSG0033410.1	2.04368	1.24953e-51	up
FSG0051950.1	1.29623	5.09707e-51	up
FSG0152870.1	2.22564	7.1084e-50	up
FSG0259270.1	1.25078	2.1355e-49	up
FSG0153780.1	1.6085	7.29942e-48	up
novel.1419	10.5209	7.40314e-48	up
novel.2311	8.61619	1.8634e-47	up
FSG0027390.1	1.73936	4.3782e-47	up
FSG0175850.1	3.77529	1.20306e-45	up
novel.2981	1.05342	3.03355e-45	up
novel.2205	4.3787	2.21794e-44	up
FSG0176920.1	1.01606	1.97831e-43	up
FSG0067530.1	5.88211	2.45566e-43	up
novel.1665	1.12164	1.31663e-42	up
novel.1191	5.92046	2.18535e-40	up
FSG0124410.1	2.2567	4.41064e-40	up
FSG0142370.1	1.88227	6.40751e-40	up
FSG0053320.1	1.51225	8.41511e-40	up
FSG0136390.1	1.37712	1.40933e-39	up
FSG0050170.1	1.71869	1.56276e-37	up
novel.2277	2.78006	1.7254e-37	up
novel.1310	3.36935	8.56141e-37	up
FSG0205470.1	1.51018	2.04017e-36	up
novel.2933	1.52026	2.19886e-35	up
novel.1235	1.05742	2.25502e-35	up
FSG0167400.1	1.02396	4.92356e-35	up
FSG0254370.1	1.25077	1.54066e-34	up
FSG0262890.1	1.19505	2.21743e-34	up
FSG0130150.1	1.23849	2.55662e-34	up
novel.174	3.25717	4.87641e-34	up
FSG0147710.1	6.40779	1.36021e-32	up
FSG0068470.1	1.14211	2.31644e-32	up
novel.938	3.3427	3.37542e-32	up
FSG0031550.1	1.66174	5.2401e-32	up
FSG0226890.1	1.15581	8.8913e-32	up
FSG0165910.1	1.75364	9.24973e-31	up
novel.2302	1.01646	9.41084e-31	up
FSG0070870.1	1.15263	1.72542e-30	up
FSG0017580.1	1.94708	3.32341e-30	up
novel.543	1.28563	5.5313e-30	up
FSG0016360.1	1.55275	3.16667e-29	up
novel.1400	4.19766	8.94049e-29	up
FSG0019920.1	2.34387	2.14715e-28	up
novel.2726	1.86563	2.87848e-28	up
FSG0006760.1	2.26096	7.67474e-28	up
novel.236	1.06003	8.50324e-28	up
novel.2628	12.8182	1.70108e-27	up
FSG0065530.1	2.25929	2.03335e-27	up
novel.145	2.91703	5.0471e-27	up
novel.617	1.71835	8.19319e-27	up
FSG0003830.1	1.85422	9.27441e-27	up
FSG0227260.1	1.75182	1.65541e-26	up
FSG0008150.1	3.24315	1.91162e-26	up
FSG0206680.1	1.01136	2.62229e-26	up
FSG0272440.1	1.02663	2.77822e-26	up
FSG0251710.1	1.09671	3.06948e-26	up
FSG0211540.1	1.90902	3.2553e-26	up
FSG0212090.1	1.18454	1.52663e-25	up
novel.1970	8.78572	1.56408e-25	up
FSG0108880.1	4.66848	1.90667e-25	up
FSG0231380.1	1.12302	2.03747e-25	up
novel.2825	1.17911	3.62785e-25	up
novel.1965	1.56856	5.18762e-25	up
FSG0080410.1	4.12179	5.22501e-25	up
FSG0229720.1	4.48016	8.69628e-25	up
novel.2178	1.47942	1.00394e-24	up
FSG0080400.1	1.4159	1.14043e-24	up
novel.1285	3.00705	9.55798e-24	up
FSG0158980.1	1.23238	2.15755e-23	up
FSG0075430.1	1.46628	4.68067e-23	up
novel.1399	1.48539	7.74327e-23	up
novel.739	11.5428	1.63722e-22	up
FSG0191340.1	2.50492	2.73281e-22	up
FSG0096510.1	1.58662	4.03286e-22	up
FSG0049850.1	1.53761	4.37347e-22	up
novel.2863	6.46564	7.63998e-22	up
FSG0260600.1	1.23406	1.15934e-21	up
FSG0096520.1	1.40072	1.19788e-21	up
novel.1863	1.58846	1.404e-21	up
novel.2786	2.04046	2.52464e-21	up
FSG0134040.1	1.08222	3.87713e-21	up
FSG0106310.1	1.84379	5.38907e-21	up
novel.661	11.0815	7.93756e-21	up
novel.558	3.99585	1.27718e-20	up
FSG0211520.1	1.36939	1.38764e-20	up
FSG0189500.1	10.9804	1.86912e-20	up
FSG0108890.1	3.79722	2.06324e-20	up
FSG0167750.1	6.94148	3.8356e-20	up
FSG0097960.1	1.14501	4.74858e-20	up
novel.2554	1.13932	9.33236e-20	up
FSG0235470.1	1.22764	2.05597e-19	up
novel.2413	9.26519	2.09338e-19	up
FSG0173560.1	1.98104	4.20664e-19	up
FSG0095500.1	2.18008	5.93031e-19	up
FSG0220010.1	10.39	2.15594e-18	up
FSG0179950.1	2.06402	5.39929e-18	up
novel.2808	3.93373	6.52896e-18	up
FSG0249430.1	1.78361	9.38251e-18	up
FSG0142530.1	1.41932	1.59028e-17	up
novel.1891	10.1125	1.87507e-17	up
FSG0212070.1	1.02868	1.98974e-17	up
FSG0035160.1	1.02177	5.15213e-17	up
FSG0226900.1	1.5137	7.73901e-17	up
novel.1835	9.80378	1.34505e-16	up
FSG0212460.1	1.01178	1.58989e-16	up
FSG0048660.1	1.73689	1.97341e-16	up
novel.1323	9.76286	2.74822e-16	up
novel.48	2.48662	3.26085e-16	up
novel.878	1.52643	3.94946e-16	up
FSG0219250.1	1.30841	3.97278e-16	up
FSG0248930.1	1.53557	4.5498e-16	up
novel.154	9.69793	5.16417e-16	up
novel.640	9.68179	5.23177e-16	up
FSG0005370.1	1.09278	6.60753e-16	up
FSG0273990.1	9.64869	6.76325e-16	up
novel.1793	1.7628	7.03109e-16	up
novel.2521	9.59938	1.00606e-15	up
novel.641	9.59638	1.01411e-15	up
FSG0224790.1	1.12923	1.12083e-15	up
FSG0017600.1	2.77393	1.13444e-15	up
novel.2989	5.61281	1.31502e-15	up
FSG0115970.1	1.93372	1.63294e-15	up
FSG0142750.1	1.12728	2.66164e-15	up
novel.1460	3.88998	2.85208e-15	up
FSG0054400.1	1.95457	3.35609e-15	up
FSG0053030.1	1.75787	4.22173e-15	up
novel.2765	1.48598	4.70863e-15	up
FSG0015320.1	6.75236	5.10813e-15	up
novel.1894	9.35209	6.31621e-15	up
FSG0206240.1	1.95566	7.52407e-15	up
novel.2567	1.39654	9.65969e-15	up
FSG0151410.1	1.00203	1.17434e-14	up
novel.982	1.11712	1.96974e-14	up
FSG0136400.1	1.07055	2.02111e-14	up
novel.2014	2.64657	2.20258e-14	up
novel.2793	9.07379	4.48701e-14	up
novel.2080	9.04042	6.36809e-14	up
novel.331	7.79999	6.54245e-14	up
FSG0027930.1	2.39351	6.62037e-14	up
FSG0065740.1	2.16757	7.19234e-14	up
novel.2836	8.99461	8.00759e-14	up
novel.2464	3.39864	1.90306e-13	up
FSG0084580.1	1.25035	3.52333e-13	up
FSG0027750.1	1.58118	3.74998e-13	up
FSG0194430.1	1.54232	5.78393e-13	up
FSG0134090.1	1.65289	6.14727e-13	up
FSG0229800.1	1.93986	6.57993e-13	up
FSG0108870.1	8.62576	1.03823e-12	up
novel.3027	8.64149	1.09228e-12	up
FSG0211510.1	1.60717	1.88887e-12	up
novel.851	2.49684	2.0081e-12	up
novel.2326	5.49652	2.45052e-12	up
FSG0018850.1	1.09119	2.59438e-12	up
novel.1391	3.63749	3.18958e-12	up
FSG0209800.1	1.17117	3.89625e-12	up
novel.681	8.42475	5.17826e-12	up
novel.1628	1.47186	5.5945e-12	up
FSG0141260.1	2.76254	9.97296e-12	up
FSG0030250.1	1.97892	1.68398e-11	up
novel.140	8.23065	1.86141e-11	up
FSG0179960.1	1.48903	3.07339e-11	up
FSG0027710.1	1.13656	3.36033e-11	up
FSG0187280.1	2.29811	3.51003e-11	up
novel.1895	8.08968	4.13022e-11	up
FSG0110280.1	2.36183	4.30793e-11	up
FSG0181350.1	1.16608	4.32708e-11	up
FSG0033290.1	4.0487	4.90282e-11	up
novel.2934	8.05698	5.86563e-11	up
novel.365	8.01594	1.15132e-10	up
novel.2177	7.86033	1.73554e-10	up
FSG0020460.1	1.07959	2.15904e-10	up
novel.925	7.72557	4.55857e-10	up
novel.965	7.64948	7.57204e-10	up
novel.2839	2.33896	7.63168e-10	up
novel.2807	7.4218	1.20773e-09	up
FSG0239160.1	1.19472	1.23397e-09	up
FSG0205420.1	1.17524	1.62401e-09	up
FSG0033600.1	7.50773	1.79738e-09	up
FSG0071930.1	1.42917	2.8336e-09	up
novel.2996	7.43157	2.85185e-09	up
FSG0052760.1	1.22192	3.67869e-09	up
FSG0116940.1	1.02821	4.58676e-09	up
novel.1514	1.10682	5.52571e-09	up
novel.197	2.1199	5.74798e-09	up
novel.1429	1.19573	7.81393e-09	up
FSG0071330.1	1.08443	9.91076e-09	up
novel.2057	6.08923	1.04918e-08	up
novel.1598	1.15932	1.15323e-08	up
FSG0253940.1	1.68499	1.38485e-08	up
FSG0231600.1	1.11631	1.44508e-08	up
FSG0253600.1	3.14126	1.53088e-08	up
novel.1482	2.89946	1.68756e-08	up
FSG0192120.1	1.3666	1.77451e-08	up
novel.675	2.31969	2.30591e-08	up
FSG0178030.1	1.1862	2.57351e-08	up
FSG0124270.1	1.34061	3.05346e-08	up
FSG0142180.1	2.2264	3.82748e-08	up
FSG0057470.1	1.79791	4.68692e-08	up
novel.1994	1.11388	4.74783e-08	up
FSG0161750.1	1.07938	4.75701e-08	up
novel.517	1.27034	5.63911e-08	up
FSG0201830.1	1.1938	5.96894e-08	up
FSG0113170.1	2.36713	6.74159e-08	up
FSG0110270.1	2.7546	7.71657e-08	up
FSG0137390.1	1.26478	8.16358e-08	up
FSG0222150.1	1.00547	8.28636e-08	up
FSG0000380.1	2.27393	8.56044e-08	up
FSG0021010.1	1.21964	9.60753e-08	up
novel.1918	5.81712	9.78662e-08	up
FSG0000510.1	1.36652	1.21791e-07	up
novel.1427	1.25725	1.34396e-07	up
novel.2923	1.25181	2.3081e-07	up
FSG0024460.1	2.25126	2.55033e-07	up
FSG0272420.1	1.79588	2.71547e-07	up
FSG0018750.1	1.28377	4.24642e-07	up
FSG0000170.1	3.10456	4.36246e-07	up
novel.978	5.23772	4.41609e-07	up
FSG0078940.1	1.13746	5.56299e-07	up
FSG0085050.1	1.05787	8.12801e-07	up
FSG0024480.1	2.1191	9.75015e-07	up
FSG0266690.1	1.11534	1.00329e-06	up
FSG0246840.1	5.11762	1.24353e-06	up
FSG0217740.1	1.47335	1.37885e-06	up
novel.1989	1.11134	2.03793e-06	up
FSG0238440.1	1.29944	2.0715e-06	up
novel.2428	1.14876	2.37994e-06	up
FSG0222030.1	1.63882	4.18111e-06	up
FSG0107570.1	1.01741	6.47303e-06	up
novel.1155	1.14182	6.74974e-06	up
FSG0059310.1	1.15634	7.63653e-06	up
FSG0071300.1	1.78507	8.25285e-06	up
FSG0175360.1	1.08598	9.2884e-06	up
FSG0263190.1	2.12198	1.00695e-05	up
FSG0169970.1	1.19581	1.15015e-05	up
FSG0199420.1	1.28938	1.24164e-05	up
FSG0014450.1	1.23053	1.41681e-05	up
FSG0120750.1	1.78251	1.62936e-05	up
novel.1367	1.20797	1.64148e-05	up
FSG0042180.1	1.28793	2.28916e-05	up
FSG0069050.1	1.18591	2.33999e-05	up
novel.2160	1.29055	3.28345e-05	up
FSG0128560.1	1.67939	3.32539e-05	up
FSG0087710.1	1.16286	3.4097e-05	up
FSG0033580.1	1.03684	4.85987e-05	up
FSG0205460.1	1.11578	4.94716e-05	up
novel.2012	1.19374	5.11734e-05	up
novel.855	1.29531	5.23666e-05	up
FSG0006100.1	1.27826	5.65913e-05	up
novel.3047	1.02425	6.05722e-05	up
FSG0056220.1	1.71002	7.15736e-05	up
novel.1108	1.77318	7.22365e-05	up
FSG0101780.1	1.11996	7.27435e-05	up
novel.1928	1.05329	7.31818e-05	up
FSG0034150.1	1.75946	7.41914e-05	up
FSG0225750.1	1.67379	8.26749e-05	up
FSG0119820.1	1.83688	8.84561e-05	up
FSG0254120.1	1.99551	9.58673e-05	up
FSG0211530.1	1.56559	0.000106534	up
novel.774	1.32909	0.000116197	up
novel.1045	1.3824	0.000125795	up
FSG0048680.1	1.68051	0.000128123	up
novel.2392	1.44139	0.000134254	up
FSG0067120.1	1.74155	0.000183902	up
FSG0117470.1	1.2052	0.000202546	up
novel.1496	1.03474	0.000203996	up
FSG0216060.1	1.08991	0.000234685	up
FSG0156140.1	1.18974	0.000241409	up
novel.2529	1.29627	0.000257234	up
FSG0206770.1	1.14321	0.000270218	up
novel.1913	1.6036	0.000271183	up
FSG0119090.1	1.33758	0.00030015	up
FSG0227240.1	1.15196	0.000315385	up
FSG0267490.1	1.24621	0.000333904	up
novel.1467	1.09219	0.000350371	up
FSG0048390.1	1.4216	0.000601237	up
FSG0232540.1	1.33617	0.000602872	up
FSG0019040.1	1.43778	0.000667282	up
novel.1839	1.14232	0.000712998	up
novel.1854	1.2833	0.000746862	up
FSG0054470.1	1.39089	0.00102166	up
novel.450	1.16239	0.00110118	up
FSG0109840.1	1.16433	0.00116765	up
FSG0141130.1	3.06141	0.00119693	up
novel.768	1.09387	0.0013376	up
FSG0027730.1	1.71068	0.00134261	up
FSG0075340.1	1.0469	0.00134287	up
FSG0191290.1	1.14402	0.00134807	up
FSG0020450.1	1.34946	0.00149217	up
FSG0019890.1	1.0049	0.00152145	up
FSG0096530.1	1.02074	0.00176681	up
FSG0130570.1	1.19854	0.00179051	up
novel.971	1.20368	0.00182022	up
FSG0265530.1	1.3162	0.00185344	up
FSG0122780.1	1.37277	0.00209647	up
novel.2175	1.03787	0.00219656	up
FSG0191690.1	1.43524	0.00229568	up
FSG0091950.1	1.17115	0.00322094	up
FSG0066820.1	1.04223	0.00325172	up
FSG0253350.1	1.50452	0.00352752	up
FSG0012980.1	1.225	0.00354276	up
FSG0065500.1	1.08282	0.00378677	up
novel.2517	1.25915	0.00459385	up
novel.2113	1.10259	0.00465413	up
FSG0241910.1	1.06574	0.00467097	up
FSG0057010.1	1.10197	0.00473964	up
novel.2810	1.13674	0.00511769	up
FSG0201170.1	1.23063	0.00516925	up
FSG0055800.1	1.09535	0.00524168	up
novel.1922	1.14551	0.00555275	up
FSG0065650.1	1.15928	0.00578913	up
novel.1068	1.10807	0.00592137	up
FSG0259920.1	1.02371	0.00595289	up
FSG0227270.1	1.32042	0.00608661	up
FSG0017220.1	1.18437	0.00694798	up
novel.922	1.6138	0.00770641	up
FSG0240750.1	2.40647	0.00795793	up
FSG0051620.1	1.23326	0.00804164	up
novel.1856	1.0632	0.00827819	up
FSG0117020.1	1.02426	0.00858288	up
FSG0075260.1	1.01165	0.0130639	up
FSG0216310.1	1.10271	0.0138844	up
FSG0015300.1	-1.03526	0	down
FSG0051420.1	-3.00409	0	down
FSG0099890.1	-2.85729	0	down
FSG0158610.1	-2.1042	0	down
FSG0274000.1	-2.8175	0	down
novel.1900	-1.98669	9.06738e-271	down
FSG0234550.1	-1.49611	6.18569e-236	down
FSG0131000.1	-1.05449	9.25937e-236	down
FSG0159450.1	-2.17688	3.56567e-230	down
FSG0045760.1	-6.92823	3.15836e-223	down
novel.514	-3.43422	7.52308e-211	down
FSG0046690.1	-1.03071	4.24141e-208	down
FSG0187700.1	-1.07039	2.239e-206	down
novel.1059	-2.50193	4.83993e-191	down
FSG0015010.1	-1.32812	3.73202e-181	down
FSG0162420.1	-1.23283	6.42851e-159	down
FSG0129110.1	-1.87808	1.95539e-155	down
FSG0098260.1	-1.1647	4.04369e-148	down
FSG0265110.1	-2.04442	4.90811e-148	down
FSG0274040.1	-1.88328	1.93568e-146	down
FSG0208320.1	-1.83482	4.45076e-138	down
FSG0094260.1	-1.41443	5.84352e-138	down
FSG0123860.1	-1.05571	1.52386e-130	down
novel.1679	-5.49719	6.95161e-130	down
FSG0195230.1	-3.40124	1.68631e-124	down
FSG0162410.1	-1.42939	1.23834e-119	down
FSG0227140.1	-4.0023	7.81705e-118	down
novel.2213	-1.21655	9.49074e-108	down
FSG0179140.1	-1.43819	3.37569e-105	down
FSG0240800.1	-1.48293	2.69178e-104	down
FSG0098630.1	-3.9076	3.10928e-100	down
FSG0133750.1	-2.19904	7.54486e-99	down
FSG0156390.1	-3.58565	9.80828e-99	down
FSG0076230.1	-2.02348	2.93231e-98	down
FSG0092170.1	-1.16732	2.4817e-87	down
novel.2778	-4.66693	4.67374e-87	down
FSG0030620.1	-1.86203	8.22853e-83	down
novel.2289	-1.00266	4.22375e-81	down
novel.2329	-3.63284	1.02013e-80	down
FSG0130990.1	-1.09464	3.36452e-79	down
FSG0226680.1	-2.23262	9.27032e-76	down
FSG0041750.1	-1.12339	2.61495e-75	down
FSG0125420.1	-3.27464	3.09721e-73	down
novel.1340	-3.80373	9.22126e-73	down
FSG0091740.1	-1.09048	4.45143e-70	down
FSG0178870.1	-7.80184	3.36514e-69	down
FSG0227170.1	-1.22677	6.84056e-65	down
novel.2397	-3.63842	3.31762e-64	down
FSG0035910.1	-1.04878	1.15891e-63	down
FSG0162460.1	-2.21665	1.32739e-63	down
FSG0215090.1	-1.21771	2.30032e-63	down
novel.74	-5.15228	7.4451e-61	down
novel.848	-3.25086	1.10516e-60	down
FSG0067570.1	-1.8572	3.5957e-60	down
novel.1838	-4.98185	3.96737e-60	down
FSG0080420.1	-5.98378	6.23851e-59	down
FSG0089700.1	-6.11643	1.59045e-58	down
FSG0045770.1	-1.53498	3.05875e-58	down
FSG0000370.1	-1.30451	7.62807e-58	down
FSG0008960.1	-1.4965	3.35817e-56	down
FSG0030850.1	-1.0545	5.22316e-54	down
FSG0179610.1	-1.10769	8.21008e-53	down
FSG0016770.1	-1.32196	8.04046e-51	down
novel.1844	-3.84553	1.23087e-50	down
FSG0095640.1	-5.24951	2.33404e-50	down
FSG0089440.1	-1.07512	4.52711e-49	down
novel.1898	-6.3745	7.85967e-49	down
FSG0157960.1	-1.39665	1.81594e-48	down
FSG0145740.1	-3.12384	1.85148e-48	down
novel.2146	-3.38072	1.14882e-47	down
FSG0092010.1	-3.59027	4.36545e-47	down
FSG0062870.1	-1.27654	1.28435e-43	down
novel.2675	-6.07102	1.42227e-43	down
FSG0093120.1	-1.36118	2.35067e-42	down
FSG0163130.1	-1.11388	3.54651e-42	down
FSG0095240.1	-1.13294	4.24893e-42	down
novel.2610	-1.48425	8.51636e-42	down
FSG0100550.1	-1.88999	5.42457e-40	down
FSG0010290.1	-1.2883	9.75682e-40	down
FSG0167800.1	-1.65415	1.01546e-39	down
FSG0067350.1	-1.04726	1.3679e-38	down
novel.95	-2.14981	5.39371e-38	down
FSG0198930.1	-2.72069	1.73946e-37	down
FSG0275140.1	-6.72791	2.54446e-37	down
FSG0193460.1	-2.11016	2.81462e-37	down
FSG0184390.1	-1.44748	9.49256e-37	down
novel.1904	-3.78903	1.7136e-36	down
novel.134	-2.61404	1.28376e-35	down
novel.58	-1.67236	2.28489e-34	down
FSG0068910.1	-5.00532	3.42941e-34	down
FSG0045840.1	-7.89984	1.80486e-33	down
FSG0018210.1	-1.05133	1.82498e-33	down
novel.520	-6.74669	6.2424e-33	down
novel.176	-5.38605	6.83827e-33	down
FSG0115030.1	-1.02761	4.13678e-32	down
FSG0110520.1	-1.70676	4.34182e-32	down
FSG0031780.1	-13.8392	7.99298e-32	down
novel.2897	-1.37014	1.39609e-31	down
FSG0201410.1	-1.58162	2.01008e-31	down
novel.466	-2.75233	6.05154e-31	down
FSG0047550.1	-1.21437	8.63133e-31	down
FSG0153320.1	-1.15552	8.86609e-31	down
novel.2133	-1.46977	4.51761e-30	down
FSG0100530.1	-13.3928	6.86408e-30	down
FSG0103040.1	-2.49222	1.12211e-29	down
novel.509	-5.00748	1.24398e-29	down
FSG0130960.1	-2.09531	1.6586e-28	down
FSG0041790.1	-1.04732	2.68158e-28	down
FSG0219420.1	-8.03523	5.3292e-28	down
novel.723	-4.73567	9.56168e-28	down
FSG0108380.1	-1.00513	2.84889e-27	down
FSG0147690.1	-4.44331	9.0819e-27	down
FSG0208580.1	-3.43066	6.54482e-26	down
FSG0008540.1	-1.0319	7.0239e-26	down
novel.2248	-12.3414	1.36881e-25	down
FSG0272300.1	-1.14263	1.80075e-25	down
FSG0089580.1	-1.8278	5.34619e-24	down
FSG0033850.1	-1.12695	5.37551e-24	down
FSG0215460.1	-5.82504	7.21601e-24	down
novel.1302	-5.86233	7.60163e-24	down
FSG0068890.1	-1.18781	8.69724e-24	down
FSG0148500.1	-1.24212	1.2939e-23	down
novel.1899	-5.17416	1.45986e-23	down
novel.96	-4.17072	1.56008e-23	down
novel.222	-2.7466	7.73934e-23	down
FSG0097050.1	-1.12031	8.83455e-23	down
FSG0071400.1	-4.79059	1.49381e-22	down
FSG0151140.1	-1.47347	2.02201e-22	down
FSG0151920.1	-11.4109	4.83602e-22	down
novel.112	-11.3852	6.0386e-22	down
FSG0215780.1	-1.03658	8.66649e-22	down
novel.540	-11.3345	9.20444e-22	down
novel.1912	-11.3375	9.97054e-22	down
FSG0153660.1	-11.2925	1.49911e-21	down
novel.521	-7.05565	1.57893e-21	down
FSG0147800.1	-1.57554	1.99546e-21	down
novel.342	-11.2437	1.9964e-21	down
novel.1675	-5.09297	2.20085e-21	down
FSG0076800.1	-1.00577	2.86731e-21	down
novel.1777	-9.68271	3.61194e-21	down
FSG0158880.1	-1.87972	3.707e-21	down
FSG0038130.1	-1.58791	4.86596e-21	down
novel.2106	-1.77932	6.63183e-21	down
novel.1392	-11.0581	1.04468e-20	down
novel.2842	-11.039	1.09645e-20	down
novel.1390	-11.0355	1.26154e-20	down
FSG0054050.1	-1.24334	1.91339e-20	down
FSG0268090.1	-10.9803	1.95802e-20	down
novel.577	-10.9201	2.89741e-20	down
FSG0089810.1	-10.9214	2.96823e-20	down
FSG0236690.1	-1.64927	3.03113e-20	down
FSG0011410.1	-10.8994	3.60761e-20	down
novel.2771	-10.8886	3.78253e-20	down
FSG0232000.1	-2.73938	3.92198e-20	down
novel.2465	-5.73835	5.38151e-20	down
FSG0054850.1	-1.53136	6.2288e-20	down
novel.868	-10.6371	3.07207e-19	down
FSG0030400.1	-7.60654	3.37574e-19	down
novel.556	-5.68821	4.85686e-19	down
novel.2559	-1.63243	5.85555e-19	down
novel.2112	-10.5374	6.28383e-19	down
FSG0231220.1	-1.01505	6.90296e-19	down
FSG0014370.1	-1.89159	7.13105e-19	down
FSG0027110.1	-10.451	1.24848e-18	down
FSG0205780.1	-1.32622	1.27712e-18	down
novel.2162	-7.44193	2.11125e-18	down
FSG0245530.1	-10.3261	3.32185e-18	down
novel.1889	-2.06281	4.46332e-18	down
FSG0053170.1	-10.2852	4.63101e-18	down
FSG0267540.1	-1.37052	5.14539e-18	down
novel.2143	-8.84086	8.21261e-18	down
novel.601	-1.88293	1.67482e-17	down
FSG0160190.1	-3.0062	3.70143e-17	down
novel.2451	-10.0104	4.02556e-17	down
novel.1674	-9.96807	5.3509e-17	down
novel.1365	-9.87651	1.09938e-16	down
novel.1815	-1.40031	1.18235e-16	down
FSG0059400.1	-9.86515	1.19786e-16	down
novel.2569	-1.34655	1.34744e-16	down
FSG0005210.1	-9.78081	2.30672e-16	down
novel.2832	-9.74969	2.74067e-16	down
FSG0100540.1	-9.708	3.93238e-16	down
novel.139	-9.6113	8.73964e-16	down
novel.1454	-9.59543	1.11764e-15	down
FSG0244740.1	-1.17309	1.11792e-15	down
FSG0030060.1	-1.10954	1.23481e-15	down
FSG0162450.1	-1.97053	1.5552e-15	down
FSG0046330.1	-1.73814	1.91826e-15	down
FSG0013080.1	-1.14335	1.93014e-15	down
FSG0190880.1	-4.85545	1.97898e-15	down
novel.2882	-6.05406	2.38927e-15	down
FSG0144810.1	-1.1195	2.41605e-15	down
novel.2110	-9.35979	5.17693e-15	down
FSG0219140.1	-1.78124	5.68552e-15	down
FSG0052690.1	-1.2515	7.24958e-15	down
novel.1469	-9.28625	8.70052e-15	down
novel.1837	-9.24648	1.12521e-14	down
FSG0153670.1	-3.18949	1.22787e-14	down
FSG0178910.1	-3.1692	1.59273e-14	down
FSG0146060.1	-1.38565	2.24594e-14	down
novel.2107	-9.16292	2.29716e-14	down
FSG0086070.1	-1.00672	2.5489e-14	down
FSG0226870.1	-1.29356	3.17877e-14	down
FSG0179030.1	-1.41342	3.3165e-14	down
FSG0113180.1	-7.83366	4.0949e-14	down
FSG0250320.1	-1.03104	5.59504e-14	down
novel.548	-9.01689	6.00428e-14	down
FSG0121550.1	-9.02822	6.49856e-14	down
FSG0206330.1	-5.23123	1.17527e-13	down
novel.2857	-8.9154	1.18052e-13	down
novel.1832	-2.61653	1.31709e-13	down
novel.2768	-7.67225	1.53087e-13	down
FSG0193720.1	-1.30977	1.72998e-13	down
FSG0216170.1	-1.05168	2.07589e-13	down
FSG0186520.1	-1.68536	3.60245e-13	down
FSG0126180.1	-1.83208	3.64679e-13	down
novel.1200	-8.79105	3.6867e-13	down
FSG0100690.1	-1.38414	4.39521e-13	down
novel.2987	-1.66114	4.65091e-13	down
novel.44	-7.51762	5.07127e-13	down
FSG0020610.1	-1.37586	5.77566e-13	down
FSG0219430.1	-8.67206	6.63283e-13	down
FSG0016110.1	-1.05272	9.46486e-13	down
novel.2008	-8.59081	1.14638e-12	down
FSG0258770.1	-2.01619	1.2517e-12	down
novel.2425	-8.54427	1.58915e-12	down
novel.2704	-1.84556	1.7841e-12	down
novel.906	-4.24248	1.98576e-12	down
FSG0097640.1	-1.513	3.24825e-12	down
FSG0059410.1	-8.4376	3.43369e-12	down
FSG0051880.1	-1.27797	7.22298e-12	down
FSG0215480.1	-2.92326	8.75905e-12	down
novel.2781	-8.2823	9.39498e-12	down
FSG0153680.1	-3.9003	1.01993e-11	down
novel.1199	-8.2336	1.27322e-11	down
novel.2548	-1.69934	1.28074e-11	down
novel.3006	-1.3559	1.43205e-11	down
novel.1575	-8.05109	1.97029e-11	down
novel.92	-8.16188	2.05017e-11	down
FSG0012730.1	-1.5541	2.77071e-11	down
novel.2256	-8.11224	3.62531e-11	down
novel.2719	-8.05237	4.17187e-11	down
FSG0142960.1	-1.42718	4.28915e-11	down
FSG0241960.1	-1.56346	4.63628e-11	down
FSG0209990.1	-1.04558	6.16209e-11	down
FSG0001260.1	-1.00905	6.22007e-11	down
novel.2273	-1.9399	6.24025e-11	down
novel.1190	-1.00331	7.33871e-11	down
novel.2818	-1.68582	1.00661e-10	down
FSG0098820.1	-7.89244	1.6503e-10	down
FSG0165580.1	-6.69781	2.34468e-10	down
FSG0247390.1	-1.32435	3.39782e-10	down
novel.1923	-7.69873	4.11188e-10	down
novel.433	-4.98159	4.30179e-10	down
FSG0077620.1	-2.04675	4.89134e-10	down
FSG0031840.1	-7.69224	5.88817e-10	down
FSG0040580.1	-1.04045	6.22793e-10	down
novel.2395	-2.31714	8.85932e-10	down
FSG0141340.1	-4.25254	1.48582e-09	down
novel.578	-7.46396	1.94188e-09	down
FSG0227040.1	-1.4476	2.87881e-09	down
FSG0154540.1	-1.59035	3.36049e-09	down
FSG0164740.1	-1.0947	3.46966e-09	down
FSG0052000.1	-7.38906	3.48562e-09	down
FSG0004800.1	-1.50014	4.13918e-09	down
FSG0232550.1	-1.23837	4.4646e-09	down
FSG0037950.1	-1.48553	4.80123e-09	down
FSG0048710.1	-7.16941	5.37222e-09	down
FSG0120460.1	-1.42487	5.49792e-09	down
novel.1179	-1.0445	6.00532e-09	down
FSG0071480.1	-1.04923	6.09127e-09	down
novel.1220	-7.2263	8.35707e-09	down
FSG0129100.1	-2.13745	8.64772e-09	down
novel.3077	-7.1988	1.05815e-08	down
FSG0100630.1	-7.01071	1.05861e-08	down
novel.737	-1.1952	1.50888e-08	down
novel.750	-6.0736	1.62098e-08	down
novel.3058	-2.39519	1.84599e-08	down
FSG0247400.1	-1.02155	1.93229e-08	down
novel.1303	-2.6769	2.0689e-08	down
FSG0043590.1	-1.66691	4.59838e-08	down
FSG0110530.1	-1.05431	4.83476e-08	down
FSG0193050.1	-1.25992	6.6272e-08	down
FSG0178070.1	-1.13318	6.88759e-08	down
FSG0048960.1	-1.08642	7.17164e-08	down
FSG0208780.1	-1.32056	8.50294e-08	down
FSG0235200.1	-1.04317	9.78921e-08	down
novel.1046	-1.51225	1.16053e-07	down
novel.133	-4.05244	1.27748e-07	down
FSG0093340.1	-1.55729	1.43331e-07	down
novel.2405	-2.85984	1.50226e-07	down
FSG0184380.1	-2.0578	1.58247e-07	down
FSG0182120.1	-1.47996	1.84966e-07	down
FSG0167170.1	-1.48464	1.87516e-07	down
novel.2801	-4.2576	1.99111e-07	down
novel.2417	-5.68561	2.07467e-07	down
FSG0123880.1	-1.79659	2.54603e-07	down
FSG0231500.1	-3.89069	3.52208e-07	down
FSG0064010.1	-1.37303	4.80672e-07	down
novel.1217	-5.5136	5.83469e-07	down
novel.903	-1.93897	8.33751e-07	down
FSG0101520.1	-1.00565	9.15937e-07	down
FSG0193070.1	-1.23775	1.03147e-06	down
FSG0181610.1	-1.11694	1.13606e-06	down
FSG0012970.1	-1.99821	1.16746e-06	down
novel.1350	-2.71798	1.51516e-06	down
novel.1483	-2.34978	1.721e-06	down
FSG0240710.1	-2.88306	1.78249e-06	down
FSG0065380.1	-1.19959	1.83768e-06	down
FSG0225730.1	-1.67525	1.87802e-06	down
FSG0187040.1	-1.29923	1.98446e-06	down
FSG0020700.1	-2.12257	2.17385e-06	down
FSG0219030.1	-1.10535	2.30998e-06	down
FSG0068980.1	-1.61744	2.63748e-06	down
FSG0169170.1	-1.11407	3.11833e-06	down
FSG0227150.1	-1.59124	3.9993e-06	down
FSG0130160.1	-1.33317	5.0527e-06	down
FSG0114530.1	-1.98305	6.63425e-06	down
FSG0105270.1	-1.2283	6.70444e-06	down
FSG0004010.1	-1.19646	8.57761e-06	down
FSG0001250.1	-1.12621	1.30282e-05	down
FSG0059910.1	-1.3686	1.46579e-05	down
FSG0071460.1	-1.39	1.5733e-05	down
novel.2949	-2.15345	1.65399e-05	down
FSG0178970.1	-1.60643	2.21817e-05	down
FSG0028220.1	-1.1289	2.32483e-05	down
FSG0231250.1	-1.52188	3.96609e-05	down
FSG0005490.1	-1.41488	4.06781e-05	down
FSG0248480.1	-1.09681	4.11905e-05	down
novel.1941	-1.62633	4.82528e-05	down
FSG0118160.1	-1.24603	5.57364e-05	down
FSG0088030.1	-1.29904	5.74887e-05	down
FSG0225460.1	-2.21774	6.06921e-05	down
FSG0163580.1	-1.4813	8.50308e-05	down
FSG0258870.1	-1.04424	8.89347e-05	down
FSG0186530.1	-1.5209	8.89711e-05	down
novel.2158	-1.40244	0.000101869	down
novel.1162	-1.56392	0.000108647	down
novel.2672	-1.20173	0.000122357	down
FSG0065160.1	-1.42078	0.000173232	down
FSG0013000.1	-1.72885	0.000177247	down
FSG0248780.1	-1.64541	0.000314653	down
FSG0213240.1	-1.08439	0.000325686	down
FSG0019900.1	-1.47381	0.000450649	down
FSG0268990.1	-1.01557	0.000523877	down
FSG0159540.1	-1.19516	0.000547337	down
FSG0258210.1	-1.02776	0.000674985	down
novel.2676	-1.02824	0.00116743	down
FSG0173280.1	-1.21571	0.00120172	down
FSG0013050.1	-1.3547	0.00130525	down
novel.2237	-1.02725	0.00147915	down
FSG0088530.1	-1.18585	0.00152639	down
novel.364	-1.41006	0.00161195	down
FSG0225510.1	-1.04972	0.00219825	down
FSG0041260.1	-1.19052	0.00234074	down
FSG0273700.1	-1.19002	0.00243292	down
novel.572	-5.6567	0.00243389	down
novel.734	-1.0469	0.00268719	down
FSG0049190.1	-1.04778	0.00268733	down
novel.1393	-1.32092	0.0029194	down
FSG0120140.1	-1.05721	0.00295347	down
FSG0260280.1	-1.21321	0.0032644	down
novel.1022	-1.02431	0.00422498	down
FSG0203810.1	-1.22339	0.00449769	down
novel.2986	-1.33293	0.00450465	down
FSG0082800.1	-1.03782	0.00477827	down
novel.1320	-1.1897	0.00545376	down
FSG0203680.1	-1.16621	0.00604714	down
novel.2803	-1.12951	0.007762	down
FSG0085490.1	-1.2877	0.00785168	down
FSG0245350.1	-1.16589	0.00804296	down
FSG0077550.1	-1.29455	0.00830503	down
FSG0073160.1	-1.08774	0.00919986	down
FSG0048740.1	-1.15284	0.011365	down
FSG0215520.1	-1.06673	0.0121461	down
novel.819	-1.05852	0.0151275	down

## Sheet: 38TF
ID	SG1_fpkm	SG2_fpkm	SG3_fpkm	SW1_fpkm	SW2_fpkm	SW3_fpkm	SG1_count	SG2_count	SG3_count	SW1_count	SW2_count	SW3_count	log2FoldChange	pvalue	padj	regulated	chr	start	end	strand	gene_name	gene_description	KEGG	KEGG pathway	NR	Swissprot	Tremble	KOG	GO	Pfam	TF-Family	TF-Category	TF-Classification
novel.2213	98.2319	105.278	97.1445	44.3388	45.0832	45.6555	2177	2272	2205	822	952	836	-1.21655	9.49074e-108	2.54028e-105	down	chr5	36927118	36927885	.	--	--	K09286 EREBP-like factor | (RefSeq) ethylene-responsive transcription factor 4-like (A)	--	ethylene-responsive transcription factor 4-like [Cucurbita pepo subsp. pepo]	ERF78_ARATH RecName: Full=Ethylene-responsive transcription factor 4; Short=AtERF4; AltName: Full=Ethylene-responsive element-binding factor 4; Short=EREBP-4; AltName: Full=Protein RELATED TO APETALA2 5;	A0A6J1IML9_CUCMA SubName: Full=ethylene-responsive transcription factor 4-like {ECO:0000313|RefSeq:XP_022976583.1};	--	GO:0016604,nuclear body; GO:0005634,nucleus; GO:0003700,DNA-binding transcription factor activity; GO:0000976,transcription cis-regulatory region binding; GO:0071456,cellular response to hypoxia; GO:0009873,ethylene-activated signaling pathway; GO:0009864,induced systemic resistance, jasmonic acid mediated signaling pathway; GO:0010105,negative regulation of ethylene-activated signaling pathway; …	PF00847.23:AP2 domain	AP2/ERF-ERF	TF	AP2/ERF->AP2/ERF-ERF
FSG0212140.1	10.1184	9.5401	10.0329	21.5591	19.6869	20.8631	965	886	980	1720	1789	1644	1.00148	2.98787e-69	4.22218e-67	up	chr7	38222295	38226791	-	FSG0212140.1	--	K17604 zinc finger SWIM domain-containing protein 3 | (RefSeq) protein FAR1-RELATED SEQUENCE 6-like (A)	--	protein FAR1-RELATED SEQUENCE 4 isoform X3 [Benincasa hispida]	FRS4_ARATH RecName: Full=Protein FAR1-RELATED SEQUENCE 4;	A0A6J1KSY6_CUCMA RecName: Full=Protein FAR1-RELATED SEQUENCE {ECO:0000256|RuleBase:RU367018};	--	GO:0005634,nucleus; GO:0008270,zinc ion binding; GO:0006355,regulation of DNA-templated transcription; GO:0003674,molecular_function; GO:0005488,binding; GO:0043167,ion binding; GO:0043169,cation binding; GO:0046872,metal ion binding; GO:0046914,transition metal ion binding; GO:0006139,nucleobase-containing compound metabolic process; GO:0006351,DNA-templated transcription; GO:0006725,cellular ar…	PF03101.18:FAR1 DNA-binding domain	FAR1	TF	FAR1
FSG0176920.1	18.4822	16.5431	15.9727	35.4174	37.3198	34.876	592	516	524	949	1139	923	1.01606	1.97831e-43	1.38915e-41	up	chr13	33531991	33533450	+	FSG0176920.1	--	K09419 heat shock transcription factor, other eukaryote | (RefSeq) heat shock factor protein HSF30 (A)	--	heat shock factor protein HSF30 [Momordica charantia]	HSF30_SOLPE RecName: Full=Heat shock factor protein HSF30; AltName: Full=Heat shock transcription factor 30; Short=HSTF 30; AltName: Full=Heat stress transcription factor;	A0A6J1BVL5_MOMCH SubName: Full=heat shock factor protein HSF30 {ECO:0000313|RefSeq:XP_022132202.1, ECO:0000313|RefSeq:XP_022132203.1};	Heat shock transcription factor	GO:0005634,nucleus; GO:0003700,DNA-binding transcription factor activity; GO:0043565,sequence-specific DNA binding; GO:0003674,molecular_function; GO:0140110,transcription regulator activity; GO:0003676,nucleic acid binding; GO:0003677,DNA binding; GO:0005488,binding; GO:0097159,organic cyclic compound binding; GO:1901363,heterocyclic compound binding; GO:0005575,cellular_component; GO:0005622,in…	PF00447.20:HSF-type DNA-binding	HSF	TF	HSF
FSG0167800.1	15.7734	14.1515	16.6539	4.6433	5.7426	5.0281	467	408	505	115	162	123	-1.65415	1.01546e-39	6.29505e-38	down	chr13	4060246	4061271	-	FSG0167800.1	--	K09287 RAV-like factor | (RefSeq) AP2/ERF and B3 domain-containing transcription factor At1g50680 isoform X2 (A)	--	AP2/ERF and B3 domain-containing transcription factor At1g50680 isoform X2 [Cucumis sativus]	RAVL3_ARATH RecName: Full=AP2/ERF and B3 domain-containing transcription factor At1g51120; AltName: Full=RAV1-like ethylene-responsive transcription factor At1g51120;	A0A0A0LTJ1_CUCSA SubName: Full=DNA-binding protein RAV1 {ECO:0000313|EMBL:KGN65245.1};	--	GO:0005634,nucleus; GO:0003677,DNA binding; GO:0003700,DNA-binding transcription factor activity; GO:0009873,ethylene-activated signaling pathway; GO:0003674,molecular_function; GO:0003676,nucleic acid binding; GO:0005488,binding; GO:0097159,organic cyclic compound binding; GO:1901363,heterocyclic compound binding; GO:0140110,transcription regulator activity; GO:0000160,phosphorelay signal transd…	PF02362.24:B3 DNA binding domain	AP2/ERF-RAV	TF	AP2/ERF->AP2/ERF-RAV
FSG0031780.1	44.1542	42.1157	43.253	0	0	0	3035	2819	3045	0	0	0	-13.8392	7.99298e-32	3.6081e-30	down	chr8	15627580	15632638	-	FSG0031780.1	--	K14491 two-component response regulator ARR-B family | (RefSeq) two-component response regulator ORR22 (A)	ko04075: Plant hormone signal transduction	Two-component response regulator-like APRR2, partial [Cucurbita argyrosperma subsp. sororia]	APRR2_ARATH RecName: Full=Two-component response regulator-like APRR2; AltName: Full=Pseudo-response regulator 2; AltName: Full=TOC2 protein;	A0A6J1E620_CUCMO SubName: Full=two-component response regulator-like APRR2 isoform X2 {ECO:0000313|RefSeq:XP_022923417.1};	GATA-4/5/6 transcription factors	GO:0005634,nucleus; GO:0003700,DNA-binding transcription factor activity; GO:0000976,transcription cis-regulatory region binding; GO:0000160,phosphorelay signal transduction system; GO:0045893,positive regulation of DNA-templated transcription; GO:0003674,molecular_function; GO:0140110,transcription regulator activity; GO:0001067,transcription regulatory region nucleic acid binding; GO:0003676,nu…	PF00249.34:Myb-like DNA-binding domain	GARP-ARR-B	TF	GARP->GARP-ARR-B
FSG0065530.1	1.4439	2.5419	2.1348	8.3345	9.8718	12.3828	35	60	53	169	228	248	2.25929	2.03335e-27	7.74885e-26	up	chr5	40587763	40590767	-	FSG0065530.1	--	K16225 probable WRKY transcription factor 52 | (RefSeq) disease resistance protein RRS1-like (A)	ko04626: Plant-pathogen interaction	probable WRKY transcription factor 54 [Benincasa hispida]	WRK70_SOLLC RecName: Full=WRKY DNA-binding transcription factor 70 {ECO:0000303|PubMed:21898085}; Short=SlWRKY70 {ECO:0000303|PubMed:21898085};	A0A120MFL1_BENHI SubName: Full=WRKY transcription factor 34 {ECO:0000313|EMBL:AMH38846.1};	--	GO:0005634,nucleus; GO:0003700,DNA-binding transcription factor activity; GO:0043565,sequence-specific DNA binding; GO:0002215,defense response to nematode; GO:2000068,regulation of defense response to insect; GO:0009625,response to insect; GO:0009753,response to jasmonic acid; GO:0009624,response to nematode; GO:0009751,response to salicylic acid; GO:0003674,molecular_function; GO:0140110,transc…	PF03106.18:WRKY DNA -binding domain	WRKY	TF	WRKY
FSG0106310.1	1.6275	2.4458	2.2867	8.0669	8.5404	7.2065	41	60	59	170	205	150	1.84379	5.38907e-21	1.44074e-19	up	chr6	37925860	37926732	-	FSG0106310.1	--	K09264 MADS-box transcription factor, plant | (RefSeq) truncated transcription factor CAULIFLOWER A (A)	--	agamous-like MADS-box protein AGL82, partial [Benincasa hispida]	AGL82_ARATH RecName: Full=Agamous-like MADS-box protein AGL82 {ECO:0000305};	A0A6J1F4C8_CUCMO SubName: Full=agamous-like MADS-box protein AGL14 {ECO:0000313|RefSeq:XP_022935361.1};	MADS box transcription factor	GO:0005634,nucleus; GO:0003700,DNA-binding transcription factor activity; GO:0000981,DNA-binding transcription factor activity, RNA polymerase II-specific; GO:0046983,protein dimerization activity; GO:0000978,RNA polymerase II cis-regulatory region sequence-specific DNA binding; GO:0045944,positive regulation of transcription by RNA polymerase II; GO:0006357,regulation of transcription by RNA pol…	PF00319.21:SRF-type transcription factor (DNA-binding and dimerisation domain)	MADS-M-type	TF	MADS->MADS-M-type
FSG0097960.1	4.4295	4.4684	4.3503	9.6868	9.5436	11.3842	170	167	171	311	349	361	1.14501	4.74858e-20	1.18981e-18	up	chr6	2850839	2854265	+	FSG0097960.1	--	K08066 nuclear transcription factor Y, gamma | (RefSeq) nuclear transcription factor Y subunit C-2-like (A)	--	nuclear transcription factor Y subunit C-2-like [Benincasa hispida]	NFYC2_ARATH RecName: Full=Nuclear transcription factor Y subunit C-2; Short=AtNF-YC-2; AltName: Full=Transcriptional activator HAP5B;	A0A1S3C190_CUCME SubName: Full=nuclear transcription factor Y subunit C-2 {ECO:0000313|RefSeq:XP_008455266.1, ECO:0000313|RefSeq:XP_008455267.1};	CCAAT-binding factor, subunit C (HAP5)	GO:0016602,CCAAT-binding factor complex; GO:0005737,cytoplasm; GO:0005634,nucleus; GO:0001228,DNA-binding transcription activator activity, RNA polymerase II-specific; GO:0003700,DNA-binding transcription factor activity; GO:0046982,protein heterodimerization activity; GO:0000976,transcription cis-regulatory region binding; GO:0045893,positive regulation of DNA-templated transcription; GO:0006355…	PF00125.27:Core histone H2A/H2B/H3/H4	NF-YC	TF	NF-Y->NF-YC
FSG0027110.1	5.5528	5.0539	5.1859	0	0	0	299	265	286	0	0	0	-10.451	1.24848e-18	2.87783e-17	down	chr1	68463390	68467368	+	FSG0027110.1	--	--	--	transcription factor VOZ1-like [Benincasa hispida]	VOZ1_ARATH RecName: Full=Transcription factor VOZ1; AltName: Full=Protein VASCULAR PLANT ONE-ZINC FINGER 1; Short=AtVOZ1;	A0A6J1JAR5_CUCMA SubName: Full=transcription factor VOZ1-like {ECO:0000313|RefSeq:XP_022986305.1, ECO:0000313|RefSeq:XP_022986306.1};	--	GO:0005737,cytoplasm; GO:0005634,nucleus; GO:0046872,metal ion binding; GO:0043565,sequence-specific DNA binding; GO:0009631,cold acclimation; GO:0048574,long-day photoperiodism, flowering; GO:0048578,positive regulation of long-day photoperiodism, flowering; GO:0045893,positive regulation of DNA-templated transcription; GO:0009585,red, far-red light phototransduction; GO:0009408,response to heat…	PF02365.18:No apical meristem (NAM) protein	VOZ	TF	VOZ
FSG0248930.1	1.8006	2.0916	1.5563	5.0812	5.6692	5.7161	61	69	54	144	183	160	1.53557	4.5498e-16	8.61169e-15	up	chr2	1439868	1447103	+	FSG0248930.1	--	K09264 MADS-box transcription factor, plant | (RefSeq) agamous-like MADS-box protein AGL11 (A)	--	MADS-box protein AGL42-like isoform X1 [Momordica charantia]	AGL42_ARATH RecName: Full=MADS-box protein AGL42; AltName: Full=Protein AGAMOUS-LIKE 42; AltName: Full=Protein FOREVER YOUNG FLOWER {ECO:0000303|PubMed:21689171};	A0A6J1CIY9_MOMCH SubName: Full=MADS-box protein AGL42-like isoform X1 {ECO:0000313|RefSeq:XP_022140853.1};	MADS box transcription factor	GO:0005634,nucleus; GO:0003700,DNA-binding transcription factor activity; GO:0000981,DNA-binding transcription factor activity, RNA polymerase II-specific; GO:0046983,protein dimerization activity; GO:0000978,RNA polymerase II cis-regulatory region sequence-specific DNA binding; GO:0009838,abscission; GO:0030154,cell differentiation; GO:0080187,floral organ senescence; GO:0010150,leaf senescence;…	PF00319.21:SRF-type transcription factor (DNA-binding and dimerisation domain)	MADS-MIKC	TF	MADS->MADS-MIKC
novel.2765	3.2383	2.5481	3.326	10.3062	7.1062	9.3148	77	59	81	205	161	183	1.48598	4.70863e-15	8.10334e-14	up	chr7	38153468	38154439	-	--	--	--	--	hypothetical protein SDJN03_21516, partial [Cucurbita argyrosperma subsp. sororia]	RITF1_ARATH RecName: Full=Protein RGF1 INDUCIBLE TRANSCRIPTION FACTOR 1 {ECO:0000303|PubMed:31801996};	A0A6J1EGP4_CUCMO SubName: Full=uncharacterized protein LOC111433215 {ECO:0000313|RefSeq:XP_022925953.1};	--	GO:0005634,nucleus; GO:0046872,metal ion binding; GO:0010078,maintenance of root meristem identity; GO:2000377,regulation of reactive oxygen species metabolic process; GO:2000280,regulation of root development; GO:0043434,response to peptide hormone; GO:0003674,molecular_function; GO:0005488,binding; GO:0043167,ion binding; GO:0043169,cation binding; GO:0007275,multicellular organism development;…	PF04640.17:PLATZ transcription factor	PLATZ	TF	PLATZ
FSG0151410.1	7.8683	9.3982	9.4804	19.2121	18.5655	18.1681	141	164	174	288	317	269	1.00203	1.17434e-14	1.96886e-13	up	chr12	29055683	29058434	-	FSG0151410.1	--	K09338 homeobox-leucine zipper protein | (RefSeq) homeobox-leucine zipper protein ATHB-40-like (A)	--	Homeobox-leucine zipper protein ATHB-40 [Cucurbita argyrosperma subsp. argyrosperma]	ATB40_ARATH RecName: Full=Homeobox-leucine zipper protein ATHB-40; AltName: Full=HD-ZIP protein ATHB-40; AltName: Full=Homeodomain transcription factor ATHB-40;	A0A6J1FTB2_CUCMO SubName: Full=homeobox-leucine zipper protein ATHB-40-like {ECO:0000313|RefSeq:XP_022943109.1};	Transcription factor HEX, contains HOX and HALZ domains	GO:0005634,nucleus; GO:0003700,DNA-binding transcription factor activity; GO:0000981,DNA-binding transcription factor activity, RNA polymerase II-specific; GO:0043565,sequence-specific DNA binding; GO:0000976,transcription cis-regulatory region binding; GO:0045893,positive regulation of DNA-templated transcription; GO:0009733,response to auxin; GO:0003674,molecular_function; GO:0140110,transcript…	PF00046.32:Homeodomain	HB-other	TF	HB->HB-other
FSG0250320.1	42.8246	40.7948	43.3258	22.0602	18.6283	24.3809	304	282	315	131	126	143	-1.03104	5.59504e-14	8.90159e-13	down	chr2	2783312	2788473	+	FSG0250320.1	--	K09264 MADS-box transcription factor, plant | (RefSeq) MADS-box transcription factor ANR1-like (A)	--	hypothetical protein POTOM_005765 [Populus tomentosa]	MAD57_ORYSJ RecName: Full=MADS-box transcription factor 57 {ECO:0000305}; AltName: Full=OsMADS57 {ECO:0000303|PubMed:14701936};	F6HW46_VITVI RecName: Full=MADS-box domain-containing protein {ECO:0000259|PROSITE:PS50066};	MADS box transcription factor	GO:0005634,nucleus; GO:0000981,DNA-binding transcription factor activity, RNA polymerase II-specific; GO:0046983,protein dimerization activity; GO:0000978,RNA polymerase II cis-regulatory region sequence-specific DNA binding; GO:0045944,positive regulation of transcription by RNA polymerase II; GO:0040008,regulation of growth; GO:0006357,regulation of transcription by RNA polymerase II; GO:000367…	PF00319.21:SRF-type transcription factor (DNA-binding and dimerisation domain)	MADS-M-type	TF	MADS->MADS-M-type
FSG0193720.1	3.8937	4.7316	5.5336	1.7584	2.1568	2.0421	180	213	262	68	95	78	-1.30977	1.72998e-13	2.63446e-12	down	chr4	33814277	33815878	-	FSG0193720.1	--	K13422 transcription factor MYC2 | (RefSeq) transcription factor MYC2 (A)	ko04016: MAPK signaling pathway - plant; ko04075: Plant hormone signal transduction	transcription factor MYC2 [Cucumis sativus]	BH014_ARATH RecName: Full=Transcription factor bHLH14; AltName: Full=Basic helix-loop-helix protein 14; Short=AtbHLH14; Short=bHLH 14; AltName: Full=Transcription factor EN 33; AltName: Full=bHLH transcription factor bHLH014;	A0A0A0KFN7_CUCSA RecName: Full=BHLH domain-containing protein {ECO:0000259|PROSITE:PS50888};	--	GO:0005737,cytoplasm; GO:0005634,nucleus; GO:0003700,DNA-binding transcription factor activity; GO:0046983,protein dimerization activity; GO:0000976,transcription cis-regulatory region binding; GO:0010629,negative regulation of gene expression; GO:0006355,regulation of DNA-templated transcription; GO:0003674,molecular_function; GO:0140110,transcription regulator activity; GO:0005488,binding; GO:0…	PF14215.9:bHLH-MYC and R2R3-MYB transcription factors N-terminal	bHLH	TF	bHLH
FSG0016110.1	10.0841	10.8898	9.4551	5.0706	4.7457	5.5212	252	265	242	106	113	114	-1.05272	9.46486e-13	1.35858e-11	down	chr1	56607419	56609498	+	FSG0016110.1	--	--	--	Transcription factor basic helix-loop-helix 162, partial [Cucurbita argyrosperma subsp. sororia]	BH162_ARATH RecName: Full=Transcription factor bHLH162; AltName: Full=Basic helix-loop-helix protein 162; Short=AtbHLH162 {ECO:0000303|PubMed:14600211}; Short=bHLH 162; AltName: Full=bHLH transcription factor bHLH162;	A0A0A0LUL3_CUCSA RecName: Full=BHLH domain-containing protein {ECO:0000259|PROSITE:PS50888};	--	GO:0090575,RNA polymerase II transcription regulator complex; GO:0003700,DNA-binding transcription factor activity; GO:0000981,DNA-binding transcription factor activity, RNA polymerase II-specific; GO:0046983,protein dimerization activity; GO:0000977,RNA polymerase II transcription regulatory region sequence-specific DNA binding; GO:0050832,defense response to fungus; GO:0006357,regulation of tra…	PF00010.29:Helix-loop-helix DNA-binding domain	bHLH	TF	bHLH
FSG0141260.1	0.3997	0.2052	0.4293	2.2457	2.3072	2.8058	10	5	11	47	55	58	2.76254	9.97296e-12	1.31762e-10	up	chr11	46334513	46338492	-	FSG0141260.1	--	K18835 WRKY transcription factor 2 | (RefSeq) WRKY transcription factor SUSIBA2-like (A)	ko04626: Plant-pathogen interaction	probable WRKY transcription factor 51 isoform X1 [Benincasa hispida]	WRK51_ARATH RecName: Full=Probable WRKY transcription factor 51; AltName: Full=WRKY DNA-binding protein 51;	A0A6J1EIN3_CUCMO SubName: Full=probable WRKY transcription factor 51 {ECO:0000313|RefSeq:XP_022927982.1};	--	GO:0005634,nucleus; GO:0003700,DNA-binding transcription factor activity; GO:0043565,sequence-specific DNA binding; GO:0042742,defense response to bacterium; GO:0050832,defense response to fungus; GO:0009867,jasmonic acid mediated signaling pathway; GO:0003674,molecular_function; GO:0140110,transcription regulator activity; GO:0003676,nucleic acid binding; GO:0003677,DNA binding; GO:0005488,bindi…	PF03106.18:WRKY DNA -binding domain	WRKY	TF	WRKY
FSG0030250.1	1.2397	1.1573	1.1003	5.052	4.3762	4.9785	22	20	20	75	74	73	1.97892	1.68398e-11	2.16208e-10	up	chr1	71678800	71680659	-	FSG0030250.1	--	K12835 ATP-dependent RNA helicase DDX42 [EC:3.6.4.13] | (RefSeq) DEAD-box ATP-dependent RNA helicase 24 isoform X1 (A)	ko03040: Spliceosome	probable WRKY transcription factor 51 [Momordica charantia]	WRK51_ARATH RecName: Full=Probable WRKY transcription factor 51; AltName: Full=WRKY DNA-binding protein 51;	A0A6J1DV80_MOMCH SubName: Full=probable WRKY transcription factor 51 {ECO:0000313|RefSeq:XP_022157717.1};	--	GO:0005634,nucleus; GO:0003700,DNA-binding transcription factor activity; GO:0043565,sequence-specific DNA binding; GO:0042742,defense response to bacterium; GO:0050832,defense response to fungus; GO:0009867,jasmonic acid mediated signaling pathway; GO:0003674,molecular_function; GO:0140110,transcription regulator activity; GO:0003676,nucleic acid binding; GO:0003677,DNA binding; GO:0005488,bindi…	PF03106.18:WRKY DNA -binding domain	WRKY	TF	WRKY
FSG0187280.1	0.5062	1.0397	0.5392	3.2459	4.3953	3.0078	11	22	12	59	91	54	2.29811	3.51003e-11	4.36137e-10	up	chr4	1880698	1882568	+	FSG0187280.1	--	K18753 butyrate response factor | (RefSeq) zinc finger CCCH domain-containing protein 15-like (A)	--	zinc finger CCCH domain-containing protein 39-like isoform X1 [Benincasa hispida]	C3H39_ARATH RecName: Full=Zinc finger CCCH domain-containing protein 39; Short=AtC3H39;	A0A6J1HGS0_CUCMO SubName: Full=zinc finger CCCH domain-containing protein 39-like {ECO:0000313|RefSeq:XP_022964047.1};	CCCH-type Zn-finger protein	GO:0003677,DNA binding; GO:0003700,DNA-binding transcription factor activity; GO:0046872,metal ion binding; GO:0003729,mRNA binding; GO:0006355,regulation of DNA-templated transcription; GO:0003674,molecular_function; GO:0003676,nucleic acid binding; GO:0005488,binding; GO:0097159,organic cyclic compound binding; GO:1901363,heterocyclic compound binding; GO:0140110,transcription regulator activit…	PF00642.27:Zinc finger C-x8-C-x5-C-x3-H type (and similar)	C3H	TF	C3H
FSG0037950.1	5.8488	4.0042	5.3775	1.7479	2.1996	1.7107	120	80	113	30	43	29	-1.48553	4.80123e-09	4.80778e-08	down	chr8	45981615	45990527	+	FSG0037950.1	--	K21994 LOB domain-containing protein 18 | (RefSeq) LOB domain-containing protein 18-like (A)	--	LOB domain-containing protein 20 [Cucurbita moschata]	LBD20_ARATH RecName: Full=LOB domain-containing protein 20; AltName: Full=ASYMMETRIC LEAVES 2-like protein 21; Short=AS2-like protein 21;	A0A6J1G0I5_CUCMO SubName: Full=LOB domain-containing protein 20 {ECO:0000313|RefSeq:XP_022945292.1};	--	GO:0005634,nucleus; GO:0009755,hormone-mediated signaling pathway; GO:0009867,jasmonic acid mediated signaling pathway; GO:0045893,positive regulation of DNA-templated transcription; GO:1900150,regulation of defense response to fungus; GO:0009753,response to jasmonic acid; GO:0007154,cell communication; GO:0007165,signal transduction; GO:0008150,biological_process; GO:0009719,response to endogeno…	PF03195.17:Lateral organ boundaries (LOB) domain	LOB	TF	LOB
novel.1514	2.2938	2.7904	2.3774	6.1169	5.4073	5.2534	65	77	69	145	146	123	1.10682	5.52571e-09	5.49455e-08	up	chr2	1997314	1998295	.	--	--	K09286 EREBP-like factor | (RefSeq) ethylene-responsive transcription factor 2-like (A)	--	ethylene-responsive transcription factor 2-like [Cucurbita moschata]	ERF2_TOBAC RecName: Full=Ethylene-responsive transcription factor 2; Short=NtERF2; AltName: Full=Ethylene-responsive element-binding factor 2; Short=EREBP-2;	A0A6J1E4I1_CUCMO SubName: Full=ethylene-responsive transcription factor 2-like {ECO:0000313|RefSeq:XP_022922814.1};	--	GO:0005634,nucleus; GO:0003677,DNA binding; GO:0003700,DNA-binding transcription factor activity; GO:0006952,defense response; GO:0009873,ethylene-activated signaling pathway; GO:0003674,molecular_function; GO:0003676,nucleic acid binding; GO:0005488,binding; GO:0097159,organic cyclic compound binding; GO:1901363,heterocyclic compound binding; GO:0140110,transcription regulator activity; GO:00069…	PF00847.23:AP2 domain	AP2/ERF-ERF	TF	AP2/ERF->AP2/ERF-ERF
FSG0253940.1	0.5966	0.6405	0.7413	2.3987	2.5612	1.6737	22	23	28	74	90	51	1.68499	1.38485e-08	1.30071e-07	up	chr2	7400633	7401910	+	FSG0253940.1	--	K14514 ethylene-insensitive protein 3 | (RefSeq) putative ETHYLENE INSENSITIVE 3-like 4 protein (A)	ko04016: MAPK signaling pathway - plant; ko04075: Plant hormone signal transduction	putative ETHYLENE INSENSITIVE 3-like 4 protein, partial [Cucurbita argyrosperma subsp. argyrosperma]	EIL4_ARATH RecName: Full=Putative ETHYLENE INSENSITIVE 3-like 4 protein;	A0A6J1J695_CUCMA SubName: Full=putative ETHYLENE INSENSITIVE 3-like 4 protein {ECO:0000313|RefSeq:XP_022984791.1};	--	GO:0005634,nucleus; GO:0003677,DNA binding; GO:0003700,DNA-binding transcription factor activity; GO:0009873,ethylene-activated signaling pathway; GO:0006355,regulation of DNA-templated transcription; GO:0003674,molecular_function; GO:0003676,nucleic acid binding; GO:0005488,binding; GO:0097159,organic cyclic compound binding; GO:1901363,heterocyclic compound binding; GO:0140110,transcription reg…	PF04873.16:Ethylene insensitive 3	EIL	TF	EIL
FSG0043590.1	2.6925	2.1144	2.6598	1.0981	0.4987	0.8818	85	65	86	29	15	23	-1.66691	4.59838e-08	4.03151e-07	down	chr8	51591946	51593599	-	FSG0043590.1	--	K09377 cysteine and glycine-rich protein | (RefSeq) LIM domain-containing protein PLIM2c-like (A)	--	LIM domain-containing protein PLIM2b isoform X2 [Cucumis sativus]	PLI2B_ARATH RecName: Full=LIM domain-containing protein PLIM2b {ECO:0000305}; AltName: Full=Pollen-expressed LIM protein 2B {ECO:0000305};	A0A0A0L4A1_CUCSA SubName: Full=Uncharacterized protein {ECO:0000313|EMBL:KGN56538.1};	Regulatory protein MLP and related LIM proteins	GO:0005737,cytoplasm; GO:0005856,cytoskeleton; GO:0005886,plasma membrane; GO:0051015,actin filament binding; GO:0046872,metal ion binding; GO:0000976,transcription cis-regulatory region binding; GO:0051017,actin filament bundle assembly; GO:0003674,molecular_function; GO:0003779,actin binding; GO:0005488,binding; GO:0005515,protein binding; GO:0008092,cytoskeletal protein binding; GO:0044877,pro…	PF00412.25:LIM domain	LIM	TF	LIM
FSG0110270.1	0.1084	0.1335	0.1058	0.6736	0.9553	0.8131	5	6	5	26	42	31	2.7546	7.71657e-08	6.55808e-07	up	chr6	43564545	43567209	+	FSG0110270.1	--	K14491 two-component response regulator ARR-B family | (GenBank) two-component response regulator ARR2-like protein (A)	ko04075: Plant hormone signal transduction	transcription factor HHO2 [Benincasa hispida]	HHO2_ARATH RecName: Full=Transcription factor HHO2 {ECO:0000305}; AltName: Full=MYB-domain transcription factor HHO2 {ECO:0000305}; AltName: Full=Protein HRS1 HOMOLOG 2 {ECO:0000303|PubMed:27016098};	A0A5D3CCY6_CUCME SubName: Full=Transcription factor LUX {ECO:0000313|EMBL:TYK09084.1};	--	GO:0005634,nucleus; GO:0003700,DNA-binding transcription factor activity; GO:0001217,DNA-binding transcription repressor activity; GO:0000976,transcription cis-regulatory region binding; GO:0071456,cellular response to hypoxia; GO:0055062,phosphate ion homeostasis; GO:0006355,regulation of DNA-templated transcription; GO:0009737,response to abscisic acid; GO:0003674,molecular_function; GO:0140110…	PF00249.34:Myb-like DNA-binding domain	GARP-G2-like	TF	GARP->GARP-G2-like
FSG0000380.1	0.2645	0.7697	0.3013	2.5298	2.3136	1.8676	6	17	7	48	50	35	2.27393	8.56044e-08	7.22935e-07	up	chr1	429399	433686	-	FSG0000380.1	--	K00521 ferric-chelate reductase [EC:1.16.1.7] | (RefSeq) ferric reduction oxidase 7, chloroplastic-like (A)	--	NAC domain-containing protein 21/22-like [Cucurbita pepo subsp. pepo]	NAC31_ARATH RecName: Full=Protein CUP-SHAPED COTYLEDON 3; AltName: Full=NAC domain-containing protein 31; Short=ANAC031; AltName: Full=NAC domain-containing protein CUC3;	A0A6J1EXP5_CUCMO SubName: Full=NAC domain-containing protein 21/22-like {ECO:0000313|RefSeq:XP_022931178.1};	--	GO:0005634,nucleus; GO:0003700,DNA-binding transcription factor activity; GO:0000976,transcription cis-regulatory region binding; GO:0010014,meristem initiation; GO:0010199,organ boundary specification between lateral organs and the meristem; GO:0003674,molecular_function; GO:0140110,transcription regulator activity; GO:0001067,transcription regulatory region nucleic acid binding; GO:0003676,nucl…	PF02365.18:No apical meristem (NAM) protein	NAC	TF	NAC
FSG0068980.1	1.9391	1.3654	1.8662	0.4305	0.4361	0.9052	70	48	69	13	15	27	-1.61744	2.63748e-06	1.79657e-05	down	chr5	43869993	43872844	+	FSG0068980.1	--	K12835 ATP-dependent RNA helicase DDX42 [EC:3.6.4.13] | (RefSeq) DEAD-box ATP-dependent RNA helicase 24 isoform X1 (A)	ko03040: Spliceosome	PREDICTED: probable WRKY transcription factor 71 isoform X1 [Cucumis melo]	WRK28_ARATH RecName: Full=WRKY transcription factor 28; AltName: Full=WRKY DNA-binding protein 28;	A0A1S3BHB3_CUCME SubName: Full=probable WRKY transcription factor 71 isoform X1 {ECO:0000313|RefSeq:XP_008447132.1};	--	GO:0005634,nucleus; GO:0003700,DNA-binding transcription factor activity; GO:0043565,sequence-specific DNA binding; GO:1900057,positive regulation of leaf senescence; GO:0042659,regulation of cell fate specification; GO:0003674,molecular_function; GO:0140110,transcription regulator activity; GO:0003676,nucleic acid binding; GO:0003677,DNA binding; GO:0005488,binding; GO:0097159,organic cyclic com…	PF03106.18:WRKY DNA -binding domain	WRKY	TF	WRKY
FSG0114530.1	1.5481	1.6713	1.6666	0.6643	0.1666	0.4804	39	41	43	14	4	10	-1.98305	6.63425e-06	4.26011e-05	down	chr11	746001	749399	-	FSG0114530.1	--	K00521 ferric-chelate reductase [EC:1.16.1.7] | (RefSeq) ferric reduction oxidase 7, chloroplastic-like (A)	--	NAC domain-containing protein 21/22, partial [Cucurbita argyrosperma subsp. sororia]	NAC31_ARATH RecName: Full=Protein CUP-SHAPED COTYLEDON 3; AltName: Full=NAC domain-containing protein 31; Short=ANAC031; AltName: Full=NAC domain-containing protein CUC3;	A0A6J1EXP5_CUCMO SubName: Full=NAC domain-containing protein 21/22-like {ECO:0000313|RefSeq:XP_022931178.1};	--	GO:0005634,nucleus; GO:0003700,DNA-binding transcription factor activity; GO:0000976,transcription cis-regulatory region binding; GO:0010014,meristem initiation; GO:0010199,organ boundary specification between lateral organs and the meristem; GO:0003674,molecular_function; GO:0140110,transcription regulator activity; GO:0001067,transcription regulatory region nucleic acid binding; GO:0003676,nucl…	PF02365.18:No apical meristem (NAM) protein	NAC	TF	NAC
FSG0001250.1	3.8205	3.1848	4.213	1.7194	1.6982	1.9584	85	69	96	32	36	36	-1.12621	1.30282e-05	7.98287e-05	down	chr1	1285846	1306105	+	FSG0001250.1	--	K14964 Set1/Ash2 histone methyltransferase complex subunit ASH2 | (RefSeq) protein TRAUCO (A)	--	NAC domain-containing protein 83-like [Cucumis melo var. makuwa]	NAC45_ARATH RecName: Full=NAC domain-containing protein 45 {ECO:0000312|EMBL:AEE73912.1};	A0A5A7TG87_CUCME SubName: Full=NAC domain-containing protein 83-like {ECO:0000313|EMBL:KAA0041056.1};	--	GO:0005634,nucleus; GO:0003700,DNA-binding transcription factor activity; GO:0000976,transcription cis-regulatory region binding; GO:0090603,sieve element differentiation; GO:0090602,sieve element enucleation; GO:0003674,molecular_function; GO:0140110,transcription regulator activity; GO:0001067,transcription regulatory region nucleic acid binding; GO:0003676,nucleic acid binding; GO:0003677,DNA …	PF02365.18:No apical meristem (NAM) protein	NAC	TF	NAC
FSG0042180.1	1.6277	0.9166	2.1532	3.2639	4.4084	4.3213	31	17	42	52	80	68	1.28793	2.28916e-05	0.000133267	up	chr8	50354764	50355423	+	FSG0042180.1	--	K14516 ethylene-responsive transcription factor 1 | (RefSeq) ethylene-responsive transcription factor 1B (A)	ko04016: MAPK signaling pathway - plant; ko04075: Plant hormone signal transduction	PREDICTED: ethylene-responsive transcription factor 1B [Cucumis melo]	ERF92_ARATH RecName: Full=Ethylene-responsive transcription factor 1B; Short=AtERF1B; AltName: Full=Ethylene-responsive element-binding factor 1B; Short=EREBP-1B;	A0A5A7U4J3_CUCME SubName: Full=Ethylene-responsive transcription factor 1B {ECO:0000313|EMBL:KAA0049257.1};	--	GO:0005634,nucleus; GO:0003677,DNA binding; GO:0003700,DNA-binding transcription factor activity; GO:0000976,transcription cis-regulatory region binding; GO:0006952,defense response; GO:0009873,ethylene-activated signaling pathway; GO:0009867,jasmonic acid mediated signaling pathway; GO:0003674,molecular_function; GO:0003676,nucleic acid binding; GO:0005488,binding; GO:0097159,organic cyclic comp…	PF00847.23:AP2 domain	AP2/ERF-ERF	TF	AP2/ERF->AP2/ERF-ERF
FSG0069050.1	1.0889	0.7779	0.5547	2.009	2.0123	1.7189	46	32	24	71	81	60	1.18591	2.33999e-05	0.000136087	up	chr5	43952460	43954101	-	FSG0069050.1	--	K17756 long-chain-alcohol oxidase [EC:1.1.3.20] | (RefSeq) long-chain-alcohol oxidase FAO4A-like (A)	--	Transcription factor JUNGBRUNNEN 1, partial [Cucurbita argyrosperma subsp. sororia]	NAC42_ARATH RecName: Full=Transcription factor JUNGBRUNNEN 1; AltName: Full=NAC domain-containing protein 42; Short=ANAC042;	A0A6J1GLV8_CUCMO SubName: Full=transcription factor JUNGBRUNNEN 1-like {ECO:0000313|RefSeq:XP_022952888.1, ECO:0000313|RefSeq:XP_022952889.1};	--	GO:0005634,nucleus; GO:0003677,DNA binding; GO:0003700,DNA-binding transcription factor activity; GO:0009718,anthocyanin-containing compound biosynthetic process; GO:0010120,camalexin biosynthetic process; GO:0042538,hyperosmotic salinity response; GO:0010150,leaf senescence; GO:1900056,negative regulation of leaf senescence; GO:0006561,proline biosynthetic process; GO:2000377,regulation of react…	PF02365.18:No apical meristem (NAM) protein	NAC	TF	NAC
novel.2392	1.0373	1.0652	0.7366	1.5218	2.4741	4.0515	22	22	16	27	50	71	1.44139	0.000134254	0.00067088	up	chr6	11094171	11094905	.	--	--	--	--	basic leucine zipper 43-like [Benincasa hispida]	BZP43_ARATH RecName: Full=Basic leucine zipper 43 {ECO:0000303|PubMed:11906833}; Short=AtbZIP43 {ECO:0000303|PubMed:11906833}; Short=bZIP protein 43 {ECO:0000303|PubMed:11906833};	A0A6J1DQJ9_MOMCH SubName: Full=LOW QUALITY PROTEIN: basic leucine zipper 43-like {ECO:0000313|RefSeq:XP_022155056.1};	--	GO:0005634,nucleus; GO:0003677,DNA binding; GO:0003700,DNA-binding transcription factor activity; GO:0003674,molecular_function; GO:0003676,nucleic acid binding; GO:0005488,binding; GO:0097159,organic cyclic compound binding; GO:1901363,heterocyclic compound binding; GO:0140110,transcription regulator activity; GO:0005575,cellular_component; GO:0005622,intracellular anatomical structure; GO:00432…	PF00170.24:bZIP transcription factor	bZIP	TF	bZIP
FSG0065160.1	1.9252	1.9771	1.512	0.5003	0.7467	0.8611	46	46	37	10	17	17	-1.42078	0.000173232	0.000846115	down	chr5	40267906	40268733	-	FSG0065160.1	--	K09422 transcription factor MYB, plant | (RefSeq) transcription factor MYB44-like (A)	--	transcription factor MYB73-like [Cucurbita pepo subsp. pepo]	MYB73_ARATH RecName: Full=Transcription factor MYB73 {ECO:0000303|PubMed:11597504}; AltName: Full=Myb-related protein 73 {ECO:0000303|PubMed:11597504}; Short=AtMYB73 {ECO:0000303|PubMed:11597504};	A0A6J1FN37_CUCMO SubName: Full=transcription factor MYB44-like {ECO:0000313|RefSeq:XP_022941657.1};	Transcription factor, Myb superfamily	GO:0005634,nucleus; GO:0003700,DNA-binding transcription factor activity; GO:0000981,DNA-binding transcription factor activity, RNA polymerase II-specific; GO:0000978,RNA polymerase II cis-regulatory region sequence-specific DNA binding; GO:0000976,transcription cis-regulatory region binding; GO:0019760,glucosinolate metabolic process; GO:1901001,negative regulation of response to salt stress; GO…	PF00249.34:Myb-like DNA-binding domain	MYB	TF	MYB->MYB
FSG0019040.1	0.9684	0.2486	0.3714	1.5297	1.4156	1.5488	28	7	11	37	39	37	1.43778	0.000667282	0.00284881	up	chr1	60024919	60026093	+	FSG0019040.1	--	--	--	transcription factor TCP18-like [Benincasa hispida]	TCP18_ARATH RecName: Full=Transcription factor TCP18; AltName: Full=Protein BRANCHED 1; AltName: Full=Protein TEOSINTE BRANCHED 1-LIKE 1;	A0A6J1E7Y5_CUCMO SubName: Full=transcription factor TCP18-like isoform X1 {ECO:0000313|RefSeq:XP_022923891.1};	--	GO:0005634,nucleus; GO:0003700,DNA-binding transcription factor activity; GO:0043565,sequence-specific DNA binding; GO:0000976,transcription cis-regulatory region binding; GO:2000032,regulation of secondary shoot formation; GO:0006355,regulation of DNA-templated transcription; GO:0010223,secondary shoot formation; GO:0003674,molecular_function; GO:0140110,transcription regulator activity; GO:0003…	PF03634.16:TCP family transcription factor	TCP	TF	TCP
FSG0258210.1	2.2909	2.0912	1.8817	0.9128	1.1449	1.1443	63	56	53	21	30	26	-1.02776	0.000674985	0.002879	down	chr2	21902547	21913518	-	FSG0258210.1	--	K09264 MADS-box transcription factor, plant | (RefSeq) floral homeotic protein DEFICIENS (A)	--	floral homeotic protein DEFICIENS [Momordica charantia]	DEFA_ANTMA RecName: Full=Floral homeotic protein DEFICIENS;	A0A6J1C324_MOMCH SubName: Full=floral homeotic protein DEFICIENS {ECO:0000313|RefSeq:XP_022136271.1};	MADS box transcription factor	GO:0005634,nucleus; GO:0003700,DNA-binding transcription factor activity; GO:0046983,protein dimerization activity; GO:0000977,RNA polymerase II transcription regulatory region sequence-specific DNA binding; GO:0045944,positive regulation of transcription by RNA polymerase II; GO:0003674,molecular_function; GO:0140110,transcription regulator activity; GO:0005488,binding; GO:0005515,protein bindin…	PF00319.21:SRF-type transcription factor (DNA-binding and dimerisation domain)	MADS-MIKC	TF	MADS->MADS-MIKC
FSG0066820.1	0.5206	0.3952	0.5746	0.8388	0.9502	1.4245	23	17	26	31	40	52	1.04223	0.00325172	0.0114502	up	chr5	41854082	41856109	+	FSG0066820.1	--	K00521 ferric-chelate reductase [EC:1.16.1.7] | (RefSeq) ferric reduction oxidase 7, chloroplastic-like (A)	--	NAC transcription factor 56 [Cucumis sativus]	NAC56_ARATH RecName: Full=NAC transcription factor 56 {ECO:0000303|PubMed:15029955}; Short=AtNAC056 {ECO:0000303|PubMed:15029955}; AltName: Full=NAC domain-containing protein 2 {ECO:0000303|PubMed:11245578}; Short=AtNAC2 {ECO:0000303|PubMed:11245578}; AltName: Full=Protein NAC-REGULATED SEED MORPHOLOGY 1 {ECO:0000303|PubMed:18849494};	A0A0A0LGE3_CUCSA RecName: Full=NAC domain-containing protein {ECO:0000259|PROSITE:PS51005};	--	GO:0005634,nucleus; GO:0003700,DNA-binding transcription factor activity; GO:0000976,transcription cis-regulatory region binding; GO:0080060,integument development; GO:0045995,regulation of embryonic development; GO:0009753,response to jasmonic acid; GO:0048317,seed morphogenesis; GO:0048731,system development; GO:0003674,molecular_function; GO:0140110,transcription regulator activity; GO:0001067…	PF02365.18:No apical meristem (NAM) protein	NAC	TF	NAC
FSG0203810.1	2.0038	2.1183	1.4961	1.1977	0.6804	0.642	34	35	26	17	11	9	-1.22339	0.00449769	0.0152545	down	chr7	11181398	11182917	+	FSG0203810.1	--	K13422 transcription factor MYC2 | (RefSeq) transcription factor MYC2-like (A)	ko04016: MAPK signaling pathway - plant; ko04075: Plant hormone signal transduction	PREDICTED: transcription factor HEC3-like [Cucumis melo]	HEC2_ARATH RecName: Full=Transcription factor HEC2; AltName: Full=Basic helix-loop-helix protein 37; Short=AtbHLH37; Short=bHLH 37; AltName: Full=Protein HECATE 2; AltName: Full=Transcription factor EN 117; AltName: Full=bHLH transcription factor bHLH037;	A0A1S3BA85_CUCME SubName: Full=transcription factor HEC3-like {ECO:0000313|RefSeq:XP_008444609.1};	--	GO:0005634,nucleus; GO:0003677,DNA binding; GO:0003700,DNA-binding transcription factor activity; GO:0046983,protein dimerization activity; GO:0048462,carpel formation; GO:0048467,gynoecium development; GO:0080126,ovary septum development; GO:0006355,regulation of DNA-templated transcription; GO:0009266,response to temperature stimulus; GO:0010500,transmitting tissue development; GO:0003674,molec…	PF00010.29:Helix-loop-helix DNA-binding domain	bHLH	TF	bHLH
FSG0082800.1	1.6275	1.3452	2.1704	0.6169	1.1665	0.8167	41	33	56	13	28	17	-1.03782	0.00477827	0.0160791	down	chr10	8118976	8121387	-	FSG0082800.1	--	K00521 ferric-chelate reductase [EC:1.16.1.7] | (RefSeq) ferric reduction oxidase 7, chloroplastic-like (A)	--	NAC domain-containing protein 26-like [Cucurbita moschata]	NAC7_ARATH RecName: Full=NAC domain-containing protein 7 {ECO:0000303|PubMed:15029955}; Short=ANAC007 {ECO:0000303|PubMed:15029955}; AltName: Full=Protein EMBRYO DEFECTIVE 2749 {ECO:0000303|Ref.7}; AltName: Full=Protein VASCULAR RELATED NAC-DOMAIN 4 {ECO:0000303|PubMed:16103214};	A0A6J1FVP0_CUCMO SubName: Full=NAC domain-containing protein 26-like {ECO:0000313|RefSeq:XP_022943959.1};	--	GO:0005634,nucleus; GO:0003700,DNA-binding transcription factor activity; GO:0043565,sequence-specific DNA binding; GO:0000976,transcription cis-regulatory region binding; GO:0071555,cell wall organization; GO:1901348,positive regulation of secondary cell wall biogenesis; GO:0006355,regulation of DNA-templated transcription; GO:0048759,xylem vessel member cell differentiation; GO:0003674,molecula…	PF02365.18:No apical meristem (NAM) protein	NAC	TF	NAC
FSG0075260.1	0.4048	0.4435	0.4216	0.6775	1.1047	0.882	15	16	16	21	39	27	1.01165	0.0130639	0.0374752	up	chr10	728876	731998	-	FSG0075260.1	--	K01184 polygalacturonase [EC:3.2.1.15] | (RefSeq) uncharacterized protein LOC114370218 (A)	ko00040: Pentose and glucuronate interconversions; ko01100: Metabolic pathways	SUPPRESSOR OF GAMMA RESPONSE 1 [Benincasa hispida]	NAC8_ARATH RecName: Full=SUPPRESSOR OF GAMMA RESPONSE 1 {ECO:0000303|PubMed:19549833}; AltName: Full=NAC domain-containing protein 8 {ECO:0000303|PubMed:15029955}; Short=ANAC008 {ECO:0000303|PubMed:15029955}; AltName: Full=Protein SOG1; AltName: Full=SUPPRESSOR OF GAMMA RADIATION 1;	A0A6J1HCP6_CUCMO SubName: Full=SUPPRESSOR OF GAMMA RESPONSE 1-like {ECO:0000313|RefSeq:XP_022962432.1};	--	GO:0005634,nucleus; GO:0003700,DNA-binding transcription factor activity; GO:0000976,transcription cis-regulatory region binding; GO:0000077,DNA damage checkpoint signaling; GO:0040020,regulation of meiotic nuclear division; GO:0006355,regulation of DNA-templated transcription; GO:0010332,response to gamma radiation; GO:0003674,molecular_function; GO:0140110,transcription regulator activity; GO:0…	PF02365.18:No apical meristem (NAM) protein	NAC	TF	NAC
novel.819	1.5236	1.0552	0.9341	0.9742	0.4091	0.386	43	29	27	23	11	9	-1.05852	0.0151275	0.0424372	down	chr11	42531799	42539189	+	--	--	K09264 MADS-box transcription factor, plant | (RefSeq) arginine metabolism regulation protein I-like (A)	--	arginine metabolism regulation protein I-like [Vitis riparia]	AG_PANGI RecName: Full=Floral homeotic protein AGAMOUS; AltName: Full=GAG2;	A0A0A0KC22_CUCSA SubName: Full=Uncharacterized protein {ECO:0000313|EMBL:KGN47033.1};	MADS box transcription factor	GO:0005634,nucleus; GO:0003700,DNA-binding transcription factor activity; GO:0046983,protein dimerization activity; GO:0000977,RNA polymerase II transcription regulatory region sequence-specific DNA binding; GO:0045944,positive regulation of transcription by RNA polymerase II; GO:0003674,molecular_function; GO:0140110,transcription regulator activity; GO:0005488,binding; GO:0005515,protein bindin…	PF00319.21:SRF-type transcription factor (DNA-binding and dimerisation domain)	MADS-M-type	TF	MADS->MADS-M-type

## Sheet: 5gene
ID	SG1_fpkm	SG2_fpkm	SG3_fpkm	SW1_fpkm	SW2_fpkm	SW3_fpkm	SG1_count	SG2_count	SG3_count	SW1_count	SW2_count	SW3_count	log2FoldChange	pvalue	padj	regulated	chr	start	end	strand	gene_name	gene_description	KEGG	KEGG pathway	NR	Swissprot	Tremble	KOG	GO	Pfam	TF-Family	TF-Category	TF-Classification	Symbol
FSG0272440.1	4.7872	5.5536	5.041	11.4454	10.0655	11.232	293	331	316	586	587	568	1.02663	2.77822e-26	1.0017e-24	up	chr3	21454256	21456376	-	FSG0272440.1	--	K10775 phenylalanine ammonia-lyase [EC:4.3.1.24] | (RefSeq) phenylalanine ammonia-lyase-like (A)	ko00360: Phenylalanine metabolism; ko00940: Phenylpropanoid biosynthesis; ko01100: Metabolic pathways; ko01110: Biosynthesis of secondary metabolites	phenylalanine ammonia-lyase 3 [Luffa aegyptiaca]	PALY_STYHU RecName: Full=Phenylalanine ammonia-lyase; EC=4.3.1.24 {ECO:0000250|UniProtKB:P24481};	A0A1L5JHV3_LUFAE RecName: Full=Phenylalanine ammonia-lyase {ECO:0000256|ARBA:ARBA00012139, ECO:0000256|RuleBase:RU003955}; EC=4.3.1.24 {ECO:0000256|ARBA:ARBA00012139, ECO:0000256|RuleBase:RU003955};	Phenylalanine and histidine ammonia-lyase	GO:0005737,cytoplasm; GO:0045548,phenylalanine ammonia-lyase activity; GO:0009800,cinnamic acid biosynthetic process; GO:0006559,L-phenylalanine catabolic process; GO:0003674,molecular_function; GO:0003824,catalytic activity; GO:0016829,lyase activity; GO:0016840,carbon-nitrogen lyase activity; GO:0016841,ammonia-lyase activity; GO:0006082,organic acid metabolic process; GO:0006725,cellular aroma…	PF00221.22:Aromatic amino acid lyase	--	--	--	PAL
FSG0272420.1	0.2896	0.5617	0.1571	1.3655	1.3001	0.9736	18	34	10	71	77	50	1.79588	2.71547e-07	2.14574e-06	up	chr3	21444062	21446215	-	FSG0272420.1	--	K10775 phenylalanine ammonia-lyase [EC:4.3.1.24] | (RefSeq) phenylalanine ammonia-lyase-like (A)	ko00360: Phenylalanine metabolism; ko00940: Phenylpropanoid biosynthesis; ko01100: Metabolic pathways; ko01110: Biosynthesis of secondary metabolites	phenylalanine ammonia-lyase 3 [Luffa aegyptiaca]	PALY_POPTR RecName: Full=Phenylalanine ammonia-lyase; EC=4.3.1.24 {ECO:0000250|UniProtKB:P24481};	A0A1L5JHV3_LUFAE RecName: Full=Phenylalanine ammonia-lyase {ECO:0000256|ARBA:ARBA00012139, ECO:0000256|RuleBase:RU003955}; EC=4.3.1.24 {ECO:0000256|ARBA:ARBA00012139, ECO:0000256|RuleBase:RU003955};	Phenylalanine and histidine ammonia-lyase	GO:0005737,cytoplasm; GO:0045548,phenylalanine ammonia-lyase activity; GO:0009800,cinnamic acid biosynthetic process; GO:0006559,L-phenylalanine catabolic process; GO:0003674,molecular_function; GO:0003824,catalytic activity; GO:0016829,lyase activity; GO:0016840,carbon-nitrogen lyase activity; GO:0016841,ammonia-lyase activity; GO:0006082,organic acid metabolic process; GO:0006725,cellular aroma…	PF00221.22:Aromatic amino acid lyase	--	--	--	PAL
FSG0087710.1	0.4508	0.5471	0.3468	0.8818	1.1612	1.0911	33	39	26	54	81	66	1.16286	3.4097e-05	0.00019297	up	chr10	14127439	14129975	-	FSG0087710.1	--	K10775 phenylalanine ammonia-lyase [EC:4.3.1.24] | (RefSeq) phenylalanine ammonia-lyase-like (A)	ko00360: Phenylalanine metabolism; ko00940: Phenylpropanoid biosynthesis; ko01100: Metabolic pathways; ko01110: Biosynthesis of secondary metabolites	phenylalanine ammonia-lyase-like [Cucurbita maxima]	PALY_STYHU RecName: Full=Phenylalanine ammonia-lyase; EC=4.3.1.24 {ECO:0000250|UniProtKB:P24481};	A0A6J1IJC7_CUCMA RecName: Full=Phenylalanine ammonia-lyase {ECO:0000256|ARBA:ARBA00012139, ECO:0000256|RuleBase:RU003955}; EC=4.3.1.24 {ECO:0000256|ARBA:ARBA00012139, ECO:0000256|RuleBase:RU003955};	Phenylalanine and histidine ammonia-lyase	GO:0005737,cytoplasm; GO:0045548,phenylalanine ammonia-lyase activity; GO:0009800,cinnamic acid biosynthetic process; GO:0006559,L-phenylalanine catabolic process; GO:0003674,molecular_function; GO:0003824,catalytic activity; GO:0016829,lyase activity; GO:0016840,carbon-nitrogen lyase activity; GO:0016841,ammonia-lyase activity; GO:0006082,organic acid metabolic process; GO:0006725,cellular aroma…	PF00221.22:Aromatic amino acid lyase	--	--	--	PAL
FSG0001260.1	4.7492	4.9723	4.5283	2.9051	2.57	1.9085	256	261	250	131	132	85	-1.00905	6.22007e-11	7.55944e-10	down	chr1	1306227	1311685	+	FSG0001260.1	--	K01904 4-coumarate--CoA ligase [EC:6.2.1.12] | (RefSeq) 4-coumarate--CoA ligase-like 6 isoform X1 (A)	ko00130: Ubiquinone and other terpenoid-quinone biosynthesis; ko00940: Phenylpropanoid biosynthesis; ko01100: Metabolic pathways; ko01110: Biosynthesis of secondary metabolites	4-coumarate--CoA ligase-like 6 [Cucurbita argyrosperma subsp. argyrosperma]	4CLL6_ARATH RecName: Full=4-coumarate--CoA ligase-like 6 {ECO:0000303|PubMed:12805634}; EC=6.2.1.- {ECO:0000305|PubMed:18267944}; AltName: Full=4-coumarate--CoA ligase {ECO:0000303|PubMed:24838974}; EC=6.2.1.12 {ECO:0000269|PubMed:24838974}; AltName: Full=4-coumarate--CoA ligase isoform 7; Short=At4CL7; AltName: Full=4-hydroxybenzoate--CoA ligase {ECO:0000303|PubMed:24838974}; EC=6.2.1.27 {ECO:00…	A0A6J1HHI8_CUCMO SubName: Full=4-coumarate--CoA ligase-like 6 isoform X1 {ECO:0000313|RefSeq:XP_022963966.1};	Acyl-CoA synthetase	GO:0005777,peroxisome; GO:0106286,(E)-caffeate-CoA ligase activity; GO:0016207,4-coumarate-CoA ligase activity; GO:0018859,4-hydroxybenzoate-CoA ligase activity; GO:0005524,ATP binding; GO:0016405,CoA-ligase activity; GO:0006744,ubiquinone biosynthetic process; GO:0003674,molecular_function; GO:0003824,catalytic activity; GO:0016874,ligase activity; GO:0016877,ligase activity, forming carbon-sulf…	PF00501.31:AMP-binding enzyme	--	--	--	4CL
novel.1483	1.6882	2.0225	1.282	0.2803	0.3445	0.3973	36	42	28	5	7	7	-2.34978	1.721e-06	1.20549e-05	down	chr14	34714712	34721471	+	--	--	K00660 chalcone synthase [EC:2.3.1.74] | (RefSeq) chalcone synthase 2 (A)	ko00941: Flavonoid biosynthesis; ko00960: Tropane, piperidine and pyridine alkaloid biosynthesis; ko01100: Metabolic pathways; ko01110: Biosynthesis of secondary metabolites; ko04712: Circadian rhythm - plant	chalcone synthase, partial [Cucumis melo]	CHS7_MEDSA RecName: Full=Chalcone synthase; EC=2.3.1.74; AltName: Full=Naringenin-chalcone synthase; Flags: Fragment;	A0A346DA04_CUCME SubName: Full=Chalcone synthase {ECO:0000313|EMBL:AXM43895.1}; EC=2.3.1.74 {ECO:0000313|EMBL:AXM43895.1}; Flags: Fragment;	--	GO:0102128,chalcone synthase activity; GO:0016210,naringenin-chalcone synthase activity; GO:0009813,flavonoid biosynthetic process; GO:0003674,molecular_function; GO:0003824,catalytic activity; GO:0016740,transferase activity; GO:0016746,acyltransferase activity; GO:0016747,acyltransferase activity, transferring groups other than amino-acyl groups; GO:0008150,biological_process; GO:0008152,metabo…	PF00195.22:Chalcone and stilbene synthases, N-terminal domain	--	--	--	CHS
