# Supplementary material for: Multi-Omics Analyses Unravel Metabolic and Transcriptional Differences in Tender Shoots from Two Sechium edule Varieties
Source: Curr Issues Mol Biol. 2023 Nov 13;45(11):9060–75. doi: 10.3390/cimb45110568 (PMC10670898; doi:10.3390/cimb45110568)
Supplement: Supplementary file 1 [file cimb-45-00568-s001.zip › TableS6.xlsx]

## Sheet: Sheet1
Table S6. Genes involved in flavonoid-related pathways in figure 5
ID	SG FPKM	SW FPKM	Log2FC	P-value	Regulated	Name
FSG0272440.1	5.12727	10.9143	1.02663	2.77822e-26	up	PAL1
FSG0134560.1	141.32	124.331	-0.24726	6.29841e-19	false	PAL2
FSG0243840.1	3.21523	6.49037	0.952147	3.07152e-16	false	PAL3
FSG0199650.1	3.42087	6.42673	0.8446	5.95087e-12	false	PAL4
FSG0038950.1	5.02487	8.34597	0.667992	1.10612e-11	false	PAL5
FSG0038960.1	2.5891	4.60593	0.767623	7.01158e-09	false	PAL6
FSG0272420.1	0.336133	1.21307	1.79588	2.71547e-07	up	PAL7
FSG0243830.1	3.40317	5.70003	0.682674	6.04448e-07	false	PAL8
FSG0235160.1	32.1936	28.843	-0.221397	2.90956e-06	false	PAL9
FSG0272430.1	52.0371	48.1037	-0.175624	3.51503e-06	false	PAL10
FSG0087710.1	0.448233	1.0447	1.16286	3.4097e-05	up	PAL11
FSG0087680.1	3.73623	5.40277	0.470857	0.00012307	false	PAL12
FSG0087690.1	32.8192	30.4155	-0.173152	0.000173513	false	PAL13
FSG0146640.1	13.285	15.864	0.192566	0.00326837	false	PAL14
FSG0087700.1	4.45977	5.81437	0.322099	0.00379225	false	PAL15
FSG0272410.1	2.58787	2.37077	-0.187698	0.214551	false	PAL16
FSG0140440.1	45.6305	37.4359	-0.347637	9.16321e-15	false	4CL1
FSG0001260.1	4.74993	2.4612	-1.00905	6.22007e-11	down	4CL2
FSG0225690.1	17.7451	14.3271	-0.370614	9.98314e-10	false	4CL3
FSG0019790.1	11.2345	8.13577	-0.528481	1.78675e-09	false	4CL4
FSG0158430.1	28.1216	22.9293	-0.356224	1.12855e-08	false	4CL5
FSG0054320.1	9.53897	12.4959	0.328151	3.46418e-05	false	4CL6
FSG0019800.1	25.9445	23.4542	-0.207857	0.000125982	false	4CL7
FSG0219100.1	22.302	20.3198	-0.196302	0.00292525	false	4CL8
FSG0158420.1	1.20643	1.83157	0.538096	0.00987071	false	4CL9
FSG0124080.1	42.3231	41.0955	-0.104741	0.0210202	false	4CL10
FSG0231620.1	4.92537	6.2914	0.290657	0.0270655	false	4CL11
FSG0181870.1	1.7049	1.4065	-0.341293	0.0368839	false	4CL12
FSG0166890.1	5.83833	4.67957	-0.380586	0.0434195	false	4CL13
FSG0187860.1	0.4117	0.624433	0.540499	0.170244	false	4CL14
FSG0062770.1	5.89073	5.65163	-0.121405	0.308366	false	4CL15
FSG0115300.1	1.0871	1.19413	0.0833977	0.795457	false	4CL16
FSG0137920.1	215.48	169.29	-0.41029	1.19977e-48	false	C4H1
FSG0025420.1	32.021	28.8265	-0.213966	3.76232e-05	false	C4H2
FSG0224970.1	0.8422	1.27163	0.531633	0.0779856	false	C4H3
novel.1483	1.66423	0.3407	-2.34978	1.721e-06	down	CHS1
FSG0098480.1	500.353	536.438	0.0381425	0.0751426	false	CHS2
FSG0071940.1	1.27603	1.16257	-0.205612	0.544282	false	CHS3
FSG0011130.1	165.135	144.762	-0.252344	1.02467e-13	false	CHI1
FSG0250710.1	35.1667	41.4573	0.175711	0.000103914	false	CHI2
FSG0047340.1	265.447	253.223	-0.129846	0.000140357	false	CHI3
FSG0154480.1	100.708	112.138	0.0925377	0.0023918	false	CHI4
FSG0133020.1	14.8976	17.5499	0.175224	0.00471008	false	CHI5
FSG0262700.1	4.16013	4.8647	0.165207	0.135846	false	CHI6
FSG0062240.1	27.8638	27.8716	-0.0608252	0.466876	false	CHI7
FSG0198670.1	55.8775	57.5549	-0.0198172	0.541284	false	CHI8
FSG0147010.1	12.1066	6.99993	-0.854243	1.47456e-20	false	UGT1
FSG0147030.1	12.419	8.82347	-0.55812	1.64159e-06	false	UGT2
FSG0111250.1	1.85007	0.996867	-0.952219	0.00109211	false	UGT3
FSG0006500.1	8.95357	8.2712	-0.178953	0.122552	false	UGT4
FSG0121150.1	10.0406	9.65937	-0.117387	0.173126	false	UGT5
FSG0006510.1	4.44333	5.2612	0.180216	0.207233	false	UGT6
FSG0146990.1	14.462	14.5906	-0.0484082	0.52962	false	UGT7
FSG0006490.1	1.63293	1.87523	0.133608	0.576146	false	UGT8
FSG0272400.1	1.42143	1.45203	-0.0400449	0.900927	false	UGT9
FSG0060970.1	217.825	256.651	0.174447	8.13759e-10	false	F3H1
FSG0060980.1	256.786	246.206	-0.123016	5.8095e-07	false	F3H2
FSG0149470.1	4.80267	5.40093	0.106641	0.476556	false	DFR1
FSG0036510.1	1.5761	1.25287	-0.392438	0.143255	false	FLS1
FSG0080030.1	44.0658	46.5923	0.0172168	0.779316	false	FLS2
FSG0056600.1	13.1598	14.2369	0.0515054	0.628366	false	ANS1
FSG0144450.1	1.24023	1.33487	0.0443595	0.888678	false	ANS2
FSG0165280.1	96.8626	88.823	-0.187013	1.02801e-06	false	F3'H1
FSG0165310.1	0.668233	1.00697	0.535523	0.120686	false	F3'H2
PAL, phenylalanine ammonia-lyase; 4CL, 4-coumarate--CoA ligase; C4H, trans-cinnamate 4-monooxygenase; CHS, chalcone synthase; CHI, chalcone isomerase; UGT, UDP-glucosyltransferase; F3H, naringenin 3-dioxygenase; DFR, bifunctional dihydroflavonol 4-reductase; FLS, flavonol synthase; ANS, anthocyanidin synthase; F3'H, flavonoid 3'-monooxygenase.
