# Supplementary material for: Multi-Omics Analyses Unravel Metabolic and Transcriptional Differences in Tender Shoots from Two Sechium edule Varieties
Source: Curr Issues Mol Biol. 2023 Nov 13;45(11):9060–75. doi: 10.3390/cimb45110568 (PMC10670898; doi:10.3390/cimb45110568)
Supplement: Supplementary file 1 [file cimb-45-00568-s001.zip › TableS7.xlsx]

## Sheet: Sheet1
Table S7. Transcription factors in quadrants 1, 3, 7, and 9
ID	SG FPKM	SW FPKM	Log2FC	P-value	Regulated	TF-Family
FSG0065530.1	2.0402	10.1964	2.25929	2.03335e-27	up	WRKY1
FSG0141260.1	0.344733	2.4529	2.76254	9.97296e-12	up	WRKY2
FSG0030250.1	1.16577	4.80223	1.97892	1.68398e-11	up	WRKY3
FSG0068980.1	1.72357	0.5906	-1.61744	2.63748e-06	down	WRKY4
FSG0027110.1	5.2642	0	-10.451	1.24848e-18	down	VOZ1
FSG0019040.1	0.529467	1.49803	1.43778	0.000667282	up	TCP1
novel.2765	3.03747	8.90907	1.48598	4.70863e-15	up	PLATZ1
FSG0097960.1	4.41607	10.2049	1.14501	4.74858e-20	up	NF-YC1
FSG0000380.1	0.445167	2.237	2.27393	8.56044e-08	up	NAC1
FSG0114530.1	1.62867	0.4371	-1.98305	6.63425e-06	down	NAC2
FSG0001250.1	3.73943	1.792	-1.12621	1.30282e-05	down	NAC3
FSG0069050.1	0.807167	1.9134	1.18591	2.33999e-05	up	NAC4
FSG0066820.1	0.4968	1.07117	1.04223	0.00325172	up	NAC5
FSG0082800.1	1.71437	0.8667	-1.03782	0.00477827	down	NAC6
FSG0075260.1	0.4233	0.888067	1.01165	0.0130639	up	NAC7
FSG0065160.1	1.80477	0.7027	-1.42078	0.000173232	down	MYB1
FSG0106310.1	2.12	7.93793	1.84379	5.38907e-21	up	MADS1
FSG0250320.1	42.3151	21.6898	-1.03104	5.59504e-14	down	MADS2
novel.819	1.17097	0.589767	-1.05852	0.0151275	down	MADS3
FSG0248930.1	1.81617	5.48883	1.53557	4.5498e-16	up	MADS4
FSG0258210.1	2.08793	1.06733	-1.02776	0.000674985	down	MADS5
FSG0037950.1	5.07683	1.88607	-1.48553	4.80123e-09	down	LOB1
FSG0043590.1	2.4889	0.8262	-1.66691	4.59838e-08	down	LIM1
FSG0176920.1	16.9993	35.8711	1.01606	1.97831e-43	up	HSF1
FSG0151410.1	8.91563	18.6486	1.00203	1.17434e-14	up	HB1
FSG0110270.1	0.1159	0.814	2.7546	7.71657e-08	up	GARP1
FSG0031780.1	43.1743	0	-13.8392	7.99298e-32	down	GARP2
FSG0212140.1	9.89713	20.703	1.00148	2.98787e-69	up	FAR1
FSG0253940.1	0.659467	2.2112	1.68499	1.38485e-08	up	EIL1
FSG0187280.1	0.695033	3.54967	2.29811	3.51003e-11	up	C3H1
novel.2392	0.946367	2.68247	1.44139	0.000134254	up	bZIP1
FSG0193720.1	4.71963	1.98577	-1.30977	1.72998e-13	down	bHLH1
FSG0016110.1	10.143	5.1125	-1.05272	9.46486e-13	down	bHLH2
FSG0203810.1	1.87273	0.840033	-1.22339	0.00449769	down	bHLH3
FSG0167800.1	15.5263	5.138	-1.65415	1.01546e-39	down	AP21
novel.2213	100.218	45.0258	-1.21655	9.49074e-108	down	AP22
novel.1514	2.4872	5.59253	1.10682	5.52571e-09	up	AP23
FSG0042180.1	1.56583	3.99787	1.28793	2.28916e-05	up	AP24
